# Supplementary material for: A joint proteomic and genomic investigation provides insights into the mechanism of calcification in coccolithophores
Source: Nat Commun. 2023 Jun 23;14:3749. doi: 10.1038/s41467-023-39336-1 (PMC10290126; doi:10.1038/s41467-023-39336-1)
Supplement: Supplementary file 9 — Supplementary Data 6 [file 41467_2023_39336_MOESM9_ESM.xlsx]

## Sheet: enriched_pfams_v2
Pfam	poicount	bgcount	poisetsize	bgsetsize	description	pvalue	qvalue	lfdr	OGage	Class
PF00805	29	247	258	57176	Pentapeptide repeats (8 copies)	1.17091e-33	3.11857e-33	1.43537e-07	Haptophyta	None
PF12796	29	1133	801	57176	Ankyrin repeats (3 copies)	0.000807419	0.000277163	0.000643348	Gephyrocapsa	Ankyrin repeats
PF12796	23	1133	463	57176	Ankyrin repeats (3 copies)	2.3651e-05	2.17359e-05	2.91128e-05	Zygodiscales	Ankyrin repeats
PF12796	12	1133	258	57176	Ankyrin repeats (3 copies)	0.00211487	0.000407637	0.00152862	Haptophyta	Ankyrin repeats
PF00069	12	1175	463	57176	Protein kinase domain	0.161771	0.00549441	0.034226	Zygodiscales	None
PF13516	11	507	463	57176	Leucine Rich repeat	0.00100881	0.000129574	0.000348758	Zygodiscales	None
PF07690	11	285	801	57176	Major Facilitator Superfamily	0.000780767	0.000271243	0.00062801	Gephyrocapsa	None
PF00069	11	1175	270	57176	Protein kinase domain	0.0106864	0.000831964	0.00363796	Prymnesiales	None
PF13516	11	507	801	57176	Leucine Rich repeat	0.055994	0.00462627	0.0202364	Gephyrocapsa	None
PF13599	10	97	258	57176	Pentapeptide repeats (9 copies)	9.00649e-13	1.91901e-12	1.43537e-07	Haptophyta	None
PF00884	10	173	167	57176	Sulfatase	4.73182e-12	1.36469e-11	1.10915e-07	E_huxleyi	Sulfur
PF09111	9	28	167	57176	SLIDE	4.31077e-19	2.1757e-18	1.10915e-07	E_huxleyi	None
PF01535	9	73	801	57176	PPR repeat	7.72716e-08	1.85675e-07	1.47225e-06	Gephyrocapsa	None
PF00249	9	248	258	57176	Myb-like DNA-binding domain	2.31784e-07	4.11552e-07	2.51935e-06	Haptophyta	DNA and RNA metabolism
PF13516	9	507	167	57176	Leucine Rich repeat	2.81098e-06	3.33821e-06	1.99826e-05	E_huxleyi	None
PF00226	9	420	801	57176	DnaJ domain	0.0739999	0.00564488	0.0266085	Gephyrocapsa	Chaperones
PF13516	8	507	270	57176	Leucine Rich repeat	0.000758141	0.000136759	0.00040508	Prymnesiales	None
PF00856	8	224	801	57176	SET domain	0.00462657	0.00081345	0.00243546	Gephyrocapsa	None
PF00271	8	595	463	57176	Helicase conserved C-terminal domain	0.0551546	0.00230007	0.0121083	Zygodiscales	None
PF00069	8	1175	258	57176	Protein kinase domain	0.0869713	0.00676314	0.0383208	Haptophyta	None
PF13812	7	70	801	57176	Pentatricopeptide repeat domain	6.2916e-06	1.39551e-05	6.36878e-05	Gephyrocapsa	None
PF03171	7	80	801	57176	2OG-Fe(II) oxygenase superfamily	1.70863e-05	3.32652e-05	8.59036e-05	Gephyrocapsa	None
PF05721	7	154	801	57176	Phytanoyl-CoA dioxygenase (PhyH)	0.00155971	0.000391075	0.00104761	Gephyrocapsa	None
PF13516	7	507	258	57176	Leucine Rich repeat	0.00230422	0.000430667	0.00163817	Haptophyta	None
PF01549	7	276	801	57176	ShK domain-like	0.0420008	0.00376385	0.0154283	Gephyrocapsa	None
PF13499	7	310	801	57176	EF-hand domain pair	0.0722646	0.0055566	0.0259847	Gephyrocapsa	Ca binding
PF18922	6	21	167	57176	Protein of unknown function (DUF5672)	1.7945e-13	6.03805e-13	1.10915e-07	E_huxleyi	DUF
PF03567	6	72	167	57176	Sulfotransferase family	2.0064e-09	4.05062e-09	1.10915e-07	E_huxleyi	Sulfur
PF05641	6	66	463	57176	Agenet domain	1.12568e-06	1.80732e-06	7.18711e-06	Zygodiscales	None
PF00385	6	161	270	57176	Chromo (CHRromatin Organisation MOdifier) domain	1.27168e-05	1.30688e-05	2.23208e-05	Prymnesiales	None
PF00628	6	135	463	57176	PHD-finger	0.000123987	3.7325e-05	7.81547e-05	Zygodiscales	None
PF00144	6	64	801	57176	Beta-lactamase	3.2051e-05	5.43635e-05	0.000106962	Gephyrocapsa	None
PF03407	6	189	463	57176	Nucleotide-diphospho-sugar transferase	0.000943236	0.000125049	0.000331057	Zygodiscales	None
PF01549	6	276	463	57176	ShK domain-like	0.0076462	0.000481422	0.00194934	Zygodiscales	None
PF10294	6	169	801	57176	Lysine methyltransferase	0.0101344	0.00134047	0.00455872	Gephyrocapsa	None
PF01490	6	190	801	57176	Transmembrane amino acid transporter protein	0.0182279	0.00203851	0.00740175	Gephyrocapsa	Solute transport
PF00226	6	420	463	57176	DnaJ domain	0.0564903	0.00233555	0.012374	Zygodiscales	Chaperones
PF00069	6	1175	120	57176	Protein kinase domain	0.0122145	0.00762147	0.0459171	Calcihaptophycidae	None
PF13640	6	337	801	57176	2OG-Fe(II) oxygenase superfamily	0.196517	0.0125848	0.0762756	Gephyrocapsa	None
PF07883	5	8	167	57176	Cupin domain	1.58032e-14	6.38086e-14	1.10915e-07	E_huxleyi	None
PF04777	5	28	167	57176	Erv1 / Alr family	2.02603e-10	4.54472e-10	1.10915e-07	E_huxleyi	None
PF14497	5	56	167	57176	Glutathione S-transferase, C-terminal domain	1.63198e-08	2.9952e-08	1.97239e-07	E_huxleyi	Sulfur
PF01762	5	79	463	57176	Galactosyltransferase	4.60526e-05	2.17359e-05	4.23121e-05	Zygodiscales	CAZy
PF04969	5	85	463	57176	CS domain	6.95616e-05	2.23368e-05	5.41955e-05	Zygodiscales	None
PF00805	5	247	167	57176	Pentapeptide repeats (8 copies)	9.42203e-05	5.94427e-05	0.000486891	E_huxleyi	None
PF00169	5	126	463	57176	PH domain	0.000593225	9.84502e-05	0.000232951	Zygodiscales	None
PF13417	5	66	801	57176	Glutathione S-transferase, N-terminal domain	0.000330127	0.000167002	0.00034935	Gephyrocapsa	Sulfur
PF00385	5	161	463	57176	Chromo (CHRromatin Organisation MOdifier) domain	0.00209427	0.00019867	0.00062696	Zygodiscales	None
PF07859	5	73	801	57176	alpha/beta hydrolase fold	0.000569492	0.000209983	0.000502681	Gephyrocapsa	None
PF04969	5	85	801	57176	CS domain	0.00127048	0.000327088	0.000897656	Gephyrocapsa	None
PF00226	5	420	120	57176	DnaJ domain	0.000273663	0.000522675	0.00142482	Calcihaptophycidae	Chaperones
PF01266	5	113	801	57176	FAD dependent oxidoreductase	0.00528984	0.000842711	0.00270777	Gephyrocapsa	None
PF13499	5	310	463	57176	EF-hand domain pair	0.0415784	0.00183393	0.00936823	Zygodiscales	Ca binding
PF08241	5	149	801	57176	Methyltransferase domain	0.0189418	0.00209265	0.00764575	Gephyrocapsa	None
PF02668	5	160	801	57176	Taurine catabolism dioxygenase TauD, TfdA family	0.0257773	0.00259753	0.00995879	Gephyrocapsa	None
PF13202	5	172	801	57176	EF hand	0.0349127	0.00324741	0.0130312	Gephyrocapsa	Ca binding
PF00884	5	173	801	57176	Sulfatase	0.0357567	0.00331522	0.0133156	Gephyrocapsa	Sulfur
PF00176	5	180	801	57176	SNF2 family N-terminal domain	0.0420313	0.00376385	0.0154387	Gephyrocapsa	None
PF00550	5	189	801	57176	Phosphopantetheine attachment site	0.0510584	0.0042674	0.0185272	Gephyrocapsa	None
PF00106	5	265	801	57176	short chain dehydrogenase	0.169955	0.0112142	0.0644913	Gephyrocapsa	None
PF03575	4	9	167	57176	Peptidase family S51	2.49811e-11	6.30413e-11	1.10915e-07	E_huxleyi	Peptidase
PF11976	4	28	167	57176	Ubiquitin-2 like Rad60 SUMO-like	1.86299e-08	3.13425e-08	2.21632e-07	E_huxleyi	None
PF01434	4	38	167	57176	Peptidase family M41	9.29282e-08	1.34006e-07	9.2565e-07	E_huxleyi	Peptidase
PF01535	4	73	167	57176	PPR repeat	2.56056e-06	3.23086e-06	1.83684e-05	E_huxleyi	None
PF05686	4	79	167	57176	Glycosyl transferase family 90	3.78812e-06	4.02508e-06	2.61597e-05	E_huxleyi	CAZy
PF04577	4	96	167	57176	Protein of unknown function (DUF563)	9.87082e-06	8.30321e-06	6.21674e-05	E_huxleyi	DUF
PF13599	4	97	167	57176	Pentapeptide repeats (9 copies)	1.03828e-05	8.38455e-06	6.50792e-05	E_huxleyi	None
PF13306	4	98	258	57176	BspA type Leucine rich repeat region (6 copies)	8.68028e-05	4.86713e-05	0.000140233	Haptophyta	None
PF07496	4	75	463	57176	CW-type Zinc Finger	0.000369137	7.33628e-05	0.000164824	Zygodiscales	Zinc
PF13041	4	39	801	57176	PPR repeat family	0.00020682	0.00011252	0.000262014	Gephyrocapsa	None
PF00892	4	98	463	57176	EamA-like transporter family	0.00124801	0.000140061	0.000412122	Zygodiscales	Solute transport
PF00313	4	109	463	57176	'Cold-shock' DNA-binding domain	0.00199723	0.000196958	0.000602819	Zygodiscales	DNA and RNA metabolism
PF14226	4	67	801	57176	non-haem dioxygenase in morphine synthesis N-terminal	0.00251546	0.000557942	0.00151159	Gephyrocapsa	None
PF00650	4	165	463	57176	CRAL/TRIO domain	0.0113727	0.000636953	0.00281439	Zygodiscales	None
PF13202	4	172	463	57176	EF hand	0.0134116	0.000730828	0.00328256	Zygodiscales	Ca binding
PF12697	4	78	801	57176	Alpha/beta hydrolase family	0.0048508	0.00083135	0.00252826	Gephyrocapsa	None
PF01549	4	276	270	57176	ShK domain-like	0.0103549	0.000831964	0.00353064	Prymnesiales	None
PF01753	4	85	801	57176	MYND finger	0.00696102	0.00104541	0.00336907	Gephyrocapsa	None
PF13087	4	90	801	57176	AAA domain	0.00881314	0.00124571	0.0040716	Gephyrocapsa	Proteases
PF00849	4	93	801	57176	RNA pseudouridylate synthase	0.0100741	0.00133863	0.00453669	Gephyrocapsa	DNA and RNA metabolism
PF00644	4	92	801	57176	Poly(ADP-ribose) polymerase catalytic domain	0.00964087	0.00133863	0.00437791	Gephyrocapsa	None
PF04488	4	92	801	57176	Glycosyltransferase sugar-binding region containing DXD motif	0.00964087	0.00133863	0.00437791	Gephyrocapsa	CAZy
PF00226	4	420	270	57176	DnaJ domain	0.0500821	0.00291355	0.0189118	Prymnesiales	Chaperones
PF00173	4	136	801	57176	Cytochrome b5-like Heme/Steroid binding domain	0.0431036	0.00384571	0.0158033	Gephyrocapsa	None
PF00226	4	420	258	57176	DnaJ domain	0.042684	0.00392013	0.0193206	Haptophyta	Chaperones
PF00076	4	319	463	57176	RNA recognition motif. (a.k.a. RRM, RBD, or RNP domain)	0.118844	0.00422453	0.0248147	Zygodiscales	DNA and RNA metabolism
PF05050	4	151	801	57176	Methyltransferase FkbM domain	0.0620778	0.00490409	0.0223648	Gephyrocapsa	None
PF00300	4	169	801	57176	Histidine phosphatase superfamily (branch 1)	0.0901335	0.00666403	0.0325085	Gephyrocapsa	None
PF00270	4	404	463	57176	DEAD/DEAH box helicase	0.231219	0.00727904	0.0522383	Zygodiscales	None
PF00271	4	595	270	57176	Helicase conserved C-terminal domain	0.152422	0.00781648	0.0801277	Prymnesiales	None
PF00397	4	196	801	57176	WW domain	0.142305	0.00963221	0.0528601	Gephyrocapsa	None
PF00271	4	595	258	57176	Helicase conserved C-terminal domain	0.133386	0.00993726	0.0611612	Haptophyta	None
PF00023	4	220	801	57176	Ankyrin repeat	0.197274	0.0125848	0.0766208	Gephyrocapsa	Ankyrin repeats
PF12898	3	11	167	57176	Stc1 domain	2.2799e-08	3.54061e-08	2.64879e-07	E_huxleyi	None
PF04403	3	18	120	57176	Paraquat-inducible protein A	5.51867e-08	9.18259e-07	4.52124e-06	Calcihaptophycidae	None
PF01585	3	29	167	57176	G-patch domain	1.57491e-06	2.11968e-06	1.18454e-05	E_huxleyi	None
PF02622	3	35	167	57176	Uncharacterized ACR, COG1678	3.42482e-06	3.84122e-06	2.38834e-05	E_huxleyi	None
PF03006	3	30	122	57176	Haemolysin-III related	5.17901e-07	2.23318e-05	1.60808e-05	Phaeocystales	None
PF13759	3	12	801	57176	Putative 2OG-Fe(II) oxygenase	1.73048e-05	3.32652e-05	8.62569e-05	Gephyrocapsa	None
PF16909	3	33	463	57176	Vacuolar-sorting-associated 13 protein C-terminal	0.000144195	4.08548e-05	8.62971e-05	Zygodiscales	Vesicular transport
PF00097	3	65	270	57176	Zinc finger, C3HC4 type (RING finger)	0.000262545	6.78002e-05	0.00018133	Prymnesiales	Zinc
PF05641	3	66	270	57176	Agenet domain	0.000278453	7.01961e-05	0.000189513	Prymnesiales	None
PF13673	3	16	801	57176	Acetyltransferase (GNAT) domain	6.08465e-05	9.23415e-05	0.000139152	Gephyrocapsa	None
PF00561	3	92	167	57176	alpha/beta hydrolase fold	0.00016056	9.53373e-05	0.000797922	E_huxleyi	None
PF00641	3	47	463	57176	Zn-finger in Ran binding protein and others	0.000574794	9.84502e-05	0.000227556	Zygodiscales	None
PF01762	3	79	270	57176	Galactosyltransferase	0.000553293	0.000113408	0.000318508	Prymnesiales	CAZy
PF01425	3	22	801	57176	Amidase	0.000228745	0.000119924	0.000278198	Gephyrocapsa	None
PF00225	3	101	167	57176	Kinesin motor domain	0.00022988	0.000128071	0.00111543	E_huxleyi	Cytoskeleton
PF00787	3	55	463	57176	PX domain	0.00104452	0.000132396	0.000358331	Zygodiscales	None
PF00505	3	86	270	57176	HMG (high mobility group) box	0.000762073	0.000136759	0.000406688	Prymnesiales	None
PF00150	3	56	463	57176	Cellulase (glycosyl hydrolase family 5)	0.00111774	0.000139837	0.000377827	Zygodiscales	CAZy
PF04577	3	96	270	57176	Protein of unknown function (DUF563)	0.00114905	0.000181583	0.000557887	Prymnesiales	DUF
PF12077	3	25	801	57176	Transmembrane protein of unknown function (DUF3556)	0.000382602	0.00019021	0.000384395	Gephyrocapsa	DUF
PF00098	3	66	463	57176	Zinc knuckle	0.00205843	0.000198293	0.000618056	Zygodiscales	Zinc
PF01094	3	66	463	57176	Receptor family ligand binding region	0.00205843	0.000198293	0.000618056	Zygodiscales	None
PF00225	3	101	120	57176	Kinesin motor domain	6.43727e-05	0.000203301	0.000496864	Calcihaptophycidae	Cytoskeleton
PF01170	3	26	801	57176	Putative RNA methylase family UPF0020	0.000447172	0.000209983	0.000426275	Gephyrocapsa	DNA and RNA metabolism
PF02008	3	70	463	57176	CXXC zinc finger domain	0.00255321	0.000221582	0.000740042	Zygodiscales	Zinc
PF01764	3	113	120	57176	Lipase (class 3)	9.95663e-05	0.000248505	0.000673501	Calcihaptophycidae	None
PF01554	3	78	463	57176	MatE	0.00377614	0.000293358	0.00103567	Zygodiscales	None
PF08007	3	33	801	57176	Cupin superfamily protein	0.0011326	0.000299861	0.000824026	Gephyrocapsa	None
PF00145	3	32	801	57176	C-5 cytosine-specific DNA methylase	0.00100639	0.000299861	0.000755188	Gephyrocapsa	DNA and RNA metabolism
PF00013	3	109	258	57176	KH domain	0.00155475	0.00033127	0.0011956	Haptophyta	None
PF01753	3	85	463	57176	MYND finger	0.00512859	0.000352892	0.00135746	Zygodiscales	None
PF02622	3	35	801	57176	Uncharacterized ACR, COG1678	0.00141754	0.000358548	0.000974604	Gephyrocapsa	None
PF02230	3	35	801	57176	Phospholipase/Carboxylesterase	0.00141754	0.000358548	0.000974604	Gephyrocapsa	None
PF02037	3	119	258	57176	SAP domain	0.00214273	0.000407637	0.00154482	Haptophyta	None
PF08241	3	149	167	57176	Methyltransferase domain	0.000996135	0.000467686	0.00449359	E_huxleyi	None
PF17177	3	39	801	57176	Pentacotripeptide-repeat region of PRORP	0.00213058	0.000476237	0.00132958	Gephyrocapsa	None
PF00481	3	146	270	57176	Protein phosphatase 2C	0.00523104	0.000511405	0.00190343	Prymnesiales	None
PF02801	3	150	120	57176	Beta-ketoacyl synthase, C-terminal domain	0.000295145	0.000526174	0.00151116	Calcihaptophycidae	None
PF00501	3	179	122	57176	AMP-binding enzyme	0.000611829	0.000586266	0.00258386	Phaeocystales	None
PF00498	3	163	167	57176	FHA domain	0.00138721	0.000622351	0.00619562	E_huxleyi	None
PF02668	3	160	270	57176	Taurine catabolism dioxygenase TauD, TfdA family	0.00719581	0.000639251	0.00252225	Prymnesiales	None
PF10294	3	169	167	57176	Lysine methyltransferase	0.00158361	0.000680983	0.00704996	E_huxleyi	None
PF13532	3	45	801	57176	2OG-Fe(II) oxygenase superfamily	0.00361269	0.000694471	0.00200463	Gephyrocapsa	None
PF10294	3	169	270	57176	Lysine methyltransferase	0.00868574	0.000729873	0.00299488	Prymnesiales	None
PF01764	3	113	463	57176	Lipase (class 3)	0.0136804	0.000732148	0.003344	Zygodiscales	None
PF05721	3	154	258	57176	Phytanoyl-CoA dioxygenase (PhyH)	0.00538055	0.00078523	0.00329549	Haptophyta	None
PF03407	3	189	270	57176	Nucleotide-diphospho-sugar transferase	0.0126835	0.000973128	0.00429151	Prymnesiales	None
PF00583	3	190	270	57176	Acetyltransferase (GNAT) family	0.0129094	0.000983335	0.00436623	Prymnesiales	None
PF00397	3	196	270	57176	WW domain	0.0143188	0.00105282	0.0048361	Prymnesiales	None
PF13202	3	172	258	57176	EF hand	0.00789691	0.00106494	0.00454747	Haptophyta	Ca binding
PF11913	3	55	801	57176	Protein of unknown function (DUF3431)	0.00741056	0.00110716	0.00354209	Gephyrocapsa	DUF
PF03798	3	60	801	57176	TLC domain	0.0100323	0.00133863	0.00452141	Gephyrocapsa	None
PF03407	3	189	258	57176	Nucleotide-diphospho-sugar transferase	0.0108882	0.00138761	0.00596116	Haptophyta	None
PF00067	3	62	801	57176	Cytochrome P450	0.0112292	0.00147849	0.00495552	Gephyrocapsa	None
PF05050	3	151	463	57176	Methyltransferase FkbM domain	0.0349207	0.00160957	0.00798819	Zygodiscales	None
PF00249	3	248	120	57176	Myb-like DNA-binding domain	0.00191444	0.00176971	0.00741899	Calcihaptophycidae	DNA and RNA metabolism
PF03567	3	72	801	57176	Sulfotransferase family	0.0185764	0.00206017	0.00752095	Gephyrocapsa	Sulfur
PF04755	3	73	801	57176	PAP_fibrillin	0.0194415	0.00213966	0.00781614	Gephyrocapsa	None
PF00176	3	180	463	57176	SNF2 family N-terminal domain	0.0593885	0.00243739	0.012949	Zygodiscales	None
PF01636	3	79	801	57176	Phosphotransferase enzyme family	0.0251517	0.00258093	0.00974819	Gephyrocapsa	None
PF00651	3	245	258	57176	BTB/POZ domain	0.0255323	0.00277051	0.0122926	Haptophyta	None
PF00685	3	83	801	57176	Sulfotransferase domain	0.0294629	0.00288964	0.0111979	Gephyrocapsa	Sulfur
PF00254	3	199	463	57176	FKBP-type peptidyl-prolyl cis-trans isomerase	0.0792762	0.00309185	0.0168634	Zygodiscales	None
PF13499	3	310	122	57176	EF-hand domain pair	0.00450997	0.0031366	0.014206	Phaeocystales	Ca binding
PF13499	3	310	120	57176	EF-hand domain pair	0.00425351	0.00321703	0.0157525	Calcihaptophycidae	Ca binding
PF01549	3	276	258	57176	ShK domain-like	0.0370837	0.00362451	0.0170314	Haptophyta	None
PF00561	3	92	801	57176	alpha/beta hydrolase fold	0.0406708	0.00367985	0.0149769	Gephyrocapsa	None
PF13649	3	92	801	57176	Methyltransferase domain	0.0406708	0.00367985	0.0149769	Gephyrocapsa	None
PF00023	3	220	463	57176	Ankyrin repeat	0.104594	0.0038311	0.0218969	Zygodiscales	Ankyrin repeats
PF00160	3	238	463	57176	Cyclophilin type peptidyl-prolyl cis-trans isomerase/CLD	0.128847	0.00452996	0.0269161	Zygodiscales	None
PF00249	3	248	463	57176	Myb-like DNA-binding domain	0.143242	0.00498152	0.0300318	Zygodiscales	DNA and RNA metabolism
PF00013	3	109	801	57176	KH domain	0.0675557	0.00523641	0.0243025	Gephyrocapsa	None
PF13640	3	337	258	57176	2OG-Fe(II) oxygenase superfamily	0.0672744	0.00538879	0.0296052	Haptophyta	None
PF00027	3	112	801	57176	Cyclic nucleotide-binding domain	0.0730599	0.00560281	0.0262704	Gephyrocapsa	None
PF00293	3	113	801	57176	NUDIX domain	0.0749438	0.00568679	0.0269487	Gephyrocapsa	None
PF01764	3	113	801	57176	Lipase (class 3)	0.0749438	0.00568679	0.0269487	Gephyrocapsa	None
PF00270	3	404	270	57176	DEAD/DEAH box helicase	0.125519	0.00651464	0.0612273	Prymnesiales	None
PF00085	3	319	463	57176	Thioredoxin	0.259718	0.00804649	0.0608554	Zygodiscales	None
PF13640	3	337	463	57176	2OG-Fe(II) oxygenase superfamily	0.291873	0.00901179	0.0715338	Zygodiscales	None
PF02801	3	150	801	57176	Beta-ketoacyl synthase, C-terminal domain	0.160189	0.0106921	0.0603118	Gephyrocapsa	None
PF04117	3	151	801	57176	Mpv17 / PMP22 family	0.162859	0.0108452	0.0614465	Gephyrocapsa	None
PF00498	3	163	801	57176	FHA domain	0.196071	0.0125848	0.0760725	Gephyrocapsa	None
PF03016	3	164	801	57176	Exostosin family	0.198928	0.0126623	0.0773763	Gephyrocapsa	None
PF00650	3	165	801	57176	CRAL/TRIO domain	0.201798	0.0127885	0.0786933	Gephyrocapsa	None
PF00248	3	175	801	57176	Aldo/keto reductase family	0.231129	0.0143024	0.0925856	Gephyrocapsa	None
PF08524	2	2	167	57176	rRNA processing	0	0	1.10915e-07	E_huxleyi	DNA and RNA metabolism
PF11790	2	13	167	57176	Glycosyl hydrolase catalytic core	6.85028e-06	6.91484e-06	4.46755e-05	E_huxleyi	CAZy
PF15613	2	9	120	57176	Williams-Beuren syndrome DDT (WSD), D-TOX E motif	7.5036e-07	9.364e-06	2.88935e-05	Calcihaptophycidae	None
PF02135	2	6	270	57176	TAZ zinc finger	2.06107e-06	1.09112e-05	8.57442e-06	Prymnesiales	Zinc
PF12174	2	5	270	57176	RCD1-SRO-TAF4 (RST) plant domain	1.03415e-06	1.09112e-05	6.40003e-06	Prymnesiales	None
PF01429	2	17	167	57176	Methyl-CpG binding domain	1.61479e-05	1.25385e-05	9.71069e-05	E_huxleyi	None
PF10358	2	9	270	57176	N-terminal C2 in EEIG1 and EHBP1 proteins	8.56592e-06	1.30688e-05	1.77152e-05	Prymnesiales	None
PF00931	2	7	463	57176	NB-ARC domain	1.80246e-05	2.17359e-05	2.52359e-05	Zygodiscales	None
PF01755	2	21	167	57176	Glycosyltransferase family 25 (LPS biosynthesis protein)	3.1313e-05	2.25772e-05	0.000177323	E_huxleyi	CAZy
PF01757	2	21	167	57176	Acyltransferase family	3.1313e-05	2.25772e-05	0.000177323	E_huxleyi	None
PF10283	2	22	167	57176	PBZ domain	3.61793e-05	2.51864e-05	0.000202299	E_huxleyi	None
PF13369	2	11	463	57176	Transglutaminase-like superfamily	8.29448e-05	2.57751e-05	6.04463e-05	Zygodiscales	None
PF08755	2	16	270	57176	Hemimethylated DNA-binding protein YccV like	5.57234e-05	2.93128e-05	5.86105e-05	Prymnesiales	DNA and RNA metabolism
PF04030	2	13	122	57176	D-arabinono-1,4-lactone oxidase	2.66865e-06	3.89433e-05	4.18652e-05	Phaeocystales	CAZy
PF10408	2	13	463	57176	Ubiquitin elongating factor core	0.000142047	4.08548e-05	8.54458e-05	Zygodiscales	None
PF05903	2	14	463	57176	PPPDE putative peptidase domain	0.0001797	4.58745e-05	9.99565e-05	Zygodiscales	Peptidase
PF04784	2	5	801	57176	Protein of unknown function, DUF547	2.68234e-05	4.83402e-05	0.00010017	Gephyrocapsa	DUF
PF10021	2	15	463	57176	Uncharacterized protein conserved in bacteria (DUF2263)	0.000223276	5.00202e-05	0.000115868	Zygodiscales	DUF
PF00230	2	15	463	57176	Major intrinsic protein	0.000223276	5.00202e-05	0.000115868	Zygodiscales	None
PF03061	2	28	167	57176	Thioesterase superfamily	7.59779e-05	5.11293e-05	0.000399291	E_huxleyi	None
PF16113	2	22	270	57176	Enoyl-CoA hydratase/isomerase	0.000150058	5.12517e-05	0.000119599	Prymnesiales	None
PF01833	2	18	122	57176	IPT/TIG domain	7.55487e-06	5.42941e-05	8.22611e-05	Phaeocystales	None
PF09851	2	30	167	57176	Short C-terminal domain	9.37573e-05	5.94427e-05	0.000484682	E_huxleyi	None
PF02536	2	17	463	57176	mTERF	0.000329692	7.21817e-05	0.00015208	Zygodiscales	None
PF09192	2	6	801	57176	Actin-fragmin kinase, catalytic	5.30859e-05	8.50398e-05	0.000131082	Gephyrocapsa	Cytoskeleton
PF04811	2	20	463	57176	Sec23/Sec24 trunk domain	0.000542831	9.84502e-05	0.000218126	Zygodiscales	None
PF08711	2	22	463	57176	TFIIS helical bundle-like domain	0.000724536	0.000107379	0.000270616	Zygodiscales	None
PF00615	2	22	463	57176	Regulator of G protein signaling domain	0.000724536	0.000107379	0.000270616	Zygodiscales	None
PF02926	2	8	801	57176	THUMP domain	0.000145552	0.000108696	0.000214564	Gephyrocapsa	None
PF00840	2	8	801	57176	Glycosyl hydrolase family 7	0.000145552	0.000108696	0.000214564	Gephyrocapsa	CAZy
PF00431	2	9	801	57176	CUB domain	0.000216051	0.000115366	0.000268871	Gephyrocapsa	None
PF06650	2	23	463	57176	SHR-binding domain of vacuolar-sorting associated protein 13	0.000828227	0.000119082	0.000299573	Zygodiscales	Vesicular transport
PF18951	2	23	463	57176	Family of unknown function (DUF5695)	0.000828227	0.000119082	0.000299573	Zygodiscales	DUF
PF09851	2	30	258	57176	Short C-terminal domain	0.000336913	0.000119644	0.00037331	Haptophyta	None
PF02469	2	37	122	57176	Fasciclin domain	6.98385e-05	0.000143401	0.000420397	Phaeocystales	None
PF01823	2	10	801	57176	MAC/Perforin domain	0.000305427	0.000157266	0.00033248	Gephyrocapsa	None
PF12906	2	44	167	57176	RING-variant domain	0.000296798	0.000157682	0.00141769	E_huxleyi	None
PF00211	2	34	258	57176	Adenylate and Guanylate cyclase catalytic domain	0.000490002	0.000168395	0.000492735	Haptophyta	None
PF00639	2	30	463	57176	PPIC-type PPIASE domain	0.00182064	0.000182695	0.000558623	Zygodiscales	None
PF01068	2	31	463	57176	ATP dependent DNA ligase domain	0.00200368	0.000196958	0.000604426	Zygodiscales	DNA and RNA metabolism
PF02469	2	37	258	57176	Fasciclin domain	0.000629929	0.000197381	0.000594949	Haptophyta	None
PF06965	2	11	801	57176	Na+/H+ antiporter 1	0.000415587	0.000203107	0.000405944	Gephyrocapsa	Ion transport
PF13855	2	46	270	57176	Leucine rich repeat	0.00136047	0.000208761	0.000636078	Prymnesiales	None
PF01048	2	12	801	57176	Phosphorylase superfamily	0.000548348	0.000209983	0.00048971	Gephyrocapsa	None
PF00534	2	51	167	57176	Glycosyl transferases group 1	0.000459745	0.000232039	0.00214365	E_huxleyi	CAZy
PF06912	2	13	801	57176	Protein of unknown function (DUF1275)	0.000705437	0.000248062	0.00058413	Gephyrocapsa	DUF
PF06068	2	13	801	57176	TIP49 P-loop domain	0.000705437	0.000248062	0.00058413	Gephyrocapsa	None
PF12906	2	44	258	57176	RING-variant domain	0.00104902	0.000266089	0.000878547	Haptophyta	None
PF11913	2	55	167	57176	Protein of unknown function (DUF3431)	0.000574244	0.000282759	0.0026487	E_huxleyi	DUF
PF02213	2	14	801	57176	GYF domain	0.000888496	0.000297901	0.000689461	Gephyrocapsa	None
PF01740	2	14	801	57176	STAS domain	0.000888496	0.000297901	0.000689461	Gephyrocapsa	None
PF14497	2	56	270	57176	Glutathione S-transferase, C-terminal domain	0.00239958	0.000298901	0.000995849	Prymnesiales	Sulfur
PF02567	2	15	801	57176	Phenazine biosynthesis-like protein	0.00109908	0.000299861	0.000805885	Gephyrocapsa	None
PF13360	2	15	801	57176	PQQ-like domain	0.00109908	0.000299861	0.000805885	Gephyrocapsa	None
PF01794	2	15	801	57176	Ferric reductase like transmembrane component	0.00109908	0.000299861	0.000805885	Gephyrocapsa	Ion transport
PF03403	2	15	801	57176	Platelet-activating factor acetylhydrolase, isoform II	0.00109908	0.000299861	0.000805885	Gephyrocapsa	None
PF07970	2	57	270	57176	Endoplasmic reticulum vesicle transporter	0.00252412	0.00030706	0.00103724	Prymnesiales	Vesicular transport
PF00595	2	57	270	57176	PDZ domain	0.00252412	0.00030706	0.00103724	Prymnesiales	None
PF00072	2	41	463	57176	Response regulator receiver domain	0.00447623	0.000326671	0.00120271	Zygodiscales	None
PF13229	2	51	258	57176	Right handed beta helix region	0.00161161	0.000336653	0.00123012	Haptophyta	None
PF01565	2	60	122	57176	FAD binding domain	0.000296765	0.000376367	0.00138657	Phaeocystales	None
PF13472	2	59	122	57176	GDSL-like Lipase/Acylhydrolase family	0.000282365	0.000376367	0.00132903	Phaeocystales	None
PF01129	2	59	122	57176	NAD:arginine ADP-ribosyltransferase	0.000282365	0.000376367	0.00132903	Phaeocystales	None
PF01661	2	17	801	57176	Macro domain	0.00160867	0.000399876	0.00107246	Gephyrocapsa	None
PF00581	2	47	463	57176	Rhodanese-like domain	0.00656989	0.000421928	0.00169716	Zygodiscales	None
PF00975	2	65	167	57176	Thioesterase domain	0.000935868	0.000449852	0.00423091	E_huxleyi	None
PF08718	2	61	258	57176	Glycolipid transfer protein (GLTP)	0.00269444	0.000470578	0.00186013	Haptophyta	CAZy
PF03567	2	72	270	57176	Sulfotransferase family	0.00488464	0.000492555	0.00179429	Prymnesiales	Sulfur
PF07859	2	73	270	57176	alpha/beta hydrolase fold	0.00507642	0.000507064	0.00185473	Prymnesiales	None
PF00646	2	60	120	57176	F-box domain	0.000282712	0.000522675	0.00146129	Calcihaptophycidae	None
PF13812	2	70	167	57176	Pentatricopeptide repeat domain	0.00116038	0.000532416	0.00520875	E_huxleyi	None
PF00098	2	66	120	57176	Zinc knuckle	0.000374601	0.000542163	0.0018244	Calcihaptophycidae	Zinc
PF00975	2	65	120	57176	Thioesterase domain	0.00035812	0.000542163	0.00176011	Calcihaptophycidae	None
PF00535	2	53	463	57176	Glycosyl transferase family 2	0.00915935	0.000553199	0.00230205	Zygodiscales	CAZy
PF01738	2	20	801	57176	Dienelactone hydrolase family	0.00261396	0.000567172	0.0015573	Gephyrocapsa	None
PF00658	2	20	801	57176	Poly-adenylate binding protein, unique domain	0.00261396	0.000567172	0.0015573	Gephyrocapsa	None
PF00046	2	66	258	57176	Homeodomain	0.00336969	0.000569827	0.00223426	Haptophyta	None
PF00465	2	21	801	57176	Iron-containing alcohol dehydrogenase	0.00301808	0.000596063	0.00174161	Gephyrocapsa	None
PF01755	2	21	801	57176	Glycosyltransferase family 25 (LPS biosynthesis protein)	0.00301808	0.000596063	0.00174161	Gephyrocapsa	CAZy
PF12697	2	78	122	57176	Alpha/beta hydrolase family	0.000641566	0.000601396	0.00269214	Phaeocystales	None
PF03959	2	56	463	57176	Serine hydrolase (FSH1)	0.0106472	0.000621621	0.00264693	Zygodiscales	None
PF02008	2	70	258	57176	CXXC zinc finger domain	0.00397804	0.00063254	0.00256266	Haptophyta	Zinc
PF07714	2	83	270	57176	Protein tyrosine and serine/threonine kinase	0.00724506	0.000639251	0.0025378	Prymnesiales	None
PF00703	2	22	801	57176	Glycosyl hydrolases family 2	0.0034585	0.000669293	0.00193726	Gephyrocapsa	CAZy
PF00024	2	22	801	57176	PAN domain	0.0034585	0.000669293	0.00193726	Gephyrocapsa	None
PF05637	2	22	801	57176	galactosyl transferase GMA12/MNN10 family	0.0034585	0.000669293	0.00193726	Gephyrocapsa	CAZy
PF00627	2	75	120	57176	UBA/TS-N domain	0.00054523	0.000680411	0.00247577	Calcihaptophycidae	None
PF12697	2	78	167	57176	Alpha/beta hydrolase family	0.00158537	0.000680983	0.00705762	E_huxleyi	None
PF07859	2	73	258	57176	alpha/beta hydrolase fold	0.00447534	0.000681116	0.00282603	Haptophyta	None
PF13847	2	23	801	57176	Methyltransferase domain	0.00393619	0.000696312	0.00214427	Gephyrocapsa	None
PF00847	2	60	463	57176	AP2 domain	0.0128364	0.000706605	0.00315085	Zygodiscales	None
PF03798	2	60	463	57176	TLC domain	0.0128364	0.000706605	0.00315085	Zygodiscales	None
PF07707	2	77	258	57176	BTB And C-terminal Kelch	0.00519454	0.000768613	0.00319998	Haptophyta	None
PF00063	2	92	270	57176	Myosin head (motor domain)	0.00960034	0.000781905	0.00328751	Prymnesiales	Cytoskeleton
PF03473	2	25	801	57176	MOSC domain	0.00500701	0.00083135	0.00259246	Gephyrocapsa	None
PF00795	2	25	801	57176	Carbon-nitrogen hydrolase	0.00500701	0.00083135	0.00259246	Gephyrocapsa	None
PF13181	2	65	463	57176	Tetratricopeptide repeat	0.0159081	0.000835943	0.00385067	Zygodiscales	None
PF01694	2	26	801	57176	Rhomboid family	0.00560177	0.000887502	0.00283369	Gephyrocapsa	None
PF00777	2	67	463	57176	Glycosyltransferase family 29 (sialyltransferase)	0.0172423	0.000893005	0.00415189	Zygodiscales	CAZy
PF12937	2	68	463	57176	F-box-like	0.0179321	0.000918851	0.00430697	Zygodiscales	None
PF00225	2	101	270	57176	Kinesin motor domain	0.0123524	0.000954642	0.0041823	Prymnesiales	Cytoskeleton
PF03567	2	72	463	57176	Sulfotransferase family	0.0208432	0.00102968	0.00495639	Zygodiscales	Sulfur
PF00632	2	93	120	57176	HECT-domain (ubiquitin-transferase)	0.00101943	0.00106015	0.00421747	Calcihaptophycidae	None
PF04488	2	92	167	57176	Glycosyltransferase sugar-binding region containing DXD motif	0.0025401	0.00106268	0.0112209	E_huxleyi	CAZy
PF00627	2	75	463	57176	UBA/TS-N domain	0.0231864	0.0011168	0.00547327	Zygodiscales	None
PF00027	2	112	270	57176	Cyclic nucleotide-binding domain	0.0162691	0.00115608	0.00549705	Prymnesiales	None
PF02338	2	30	801	57176	OTU-like cysteine protease	0.008393	0.00119217	0.00391447	Gephyrocapsa	Proteases
PF04577	2	96	258	57176	Protein of unknown function (DUF563)	0.00953136	0.00123832	0.00532828	Haptophyta	DUF
PF00096	2	32	801	57176	Zinc finger, C2H2 type	0.0100441	0.00133863	0.00452574	Gephyrocapsa	Zinc
PF02214	2	32	801	57176	BTB/POZ domain	0.0100441	0.00133863	0.00452574	Gephyrocapsa	None
PF00685	2	83	463	57176	Sulfotransferase domain	0.0301039	0.00140775	0.00696986	Zygodiscales	Sulfur
PF07714	2	83	463	57176	Protein tyrosine and serine/threonine kinase	0.0301039	0.00140775	0.00696986	Zygodiscales	None
PF00743	2	35	801	57176	Flavin-binding monooxygenase-like	0.0128507	0.0016252	0.00553419	Gephyrocapsa	None
PF00258	2	36	801	57176	Flavodoxin	0.0138755	0.00163305	0.00589539	Gephyrocapsa	None
PF00266	2	36	801	57176	Aminotransferase class-V	0.0138755	0.00163305	0.00589539	Gephyrocapsa	None
PF00642	2	109	258	57176	Zinc finger C-x8-C-x5-C-x3-H type (and similar)	0.0134202	0.00164336	0.00711203	Haptophyta	Zinc
PF01529	2	111	258	57176	DHHC palmitoyltransferase	0.0140872	0.00167292	0.00740966	Haptophyta	None
PF07719	2	37	801	57176	Tetratricopeptide repeat	0.0149455	0.0017377	0.0062694	Gephyrocapsa	None
PF00916	2	37	801	57176	Sulfate permease family	0.0149455	0.0017377	0.0062694	Gephyrocapsa	Solute transport
PF02373	2	37	801	57176	JmjC domain, hydroxylase	0.0149455	0.0017377	0.0062694	Gephyrocapsa	None
PF00173	2	136	270	57176	Cytochrome b5-like Heme/Steroid binding domain	0.0269689	0.00175779	0.00934778	Prymnesiales	None
PF02037	2	119	120	57176	SAP domain	0.00206764	0.00178944	0.00796344	Calcihaptophycidae	None
PF01764	2	113	167	57176	Lipase (class 3)	0.00452914	0.00179287	0.019992	E_huxleyi	None
PF04577	2	96	463	57176	Protein of unknown function (DUF563)	0.043393	0.00190007	0.00973956	Zygodiscales	DUF
PF00169	2	126	122	57176	PH domain	0.00254844	0.00203497	0.00878157	Phaeocystales	None
PF00092	2	40	801	57176	von Willebrand factor type A domain	0.0184282	0.00205163	0.00747029	Gephyrocapsa	None
PF00168	2	101	463	57176	C2 domain	0.0491624	0.00209207	0.0109088	Zygodiscales	None
PF05050	2	151	270	57176	Methyltransferase FkbM domain	0.0351587	0.00215178	0.012546	Prymnesiales	None
PF08238	2	42	801	57176	Sel1 repeat	0.0209786	0.00224875	0.00833862	Gephyrocapsa	None
PF00169	2	126	167	57176	PH domain	0.00612532	0.00233323	0.0271389	E_huxleyi	None
PF02825	2	44	801	57176	WWE domain	0.0237125	0.00245069	0.00926315	Gephyrocapsa	None
PF00173	2	136	120	57176	Cytochrome b5-like Heme/Steroid binding domain	0.00301735	0.00246916	0.0113372	Calcihaptophycidae	None
PF00027	2	112	463	57176	Cyclic nucleotide-binding domain	0.0630885	0.00255356	0.0136802	Zygodiscales	None
PF03016	2	164	270	57176	Exostosin family	0.0431754	0.00256819	0.0158804	Prymnesiales	None
PF00650	2	165	270	57176	CRAL/TRIO domain	0.0438267	0.00257797	0.01616	Prymnesiales	None
PF02225	2	45	801	57176	PA domain	0.0251482	0.00258093	0.00974701	Gephyrocapsa	None
PF00581	2	47	801	57176	Rhodanese-like domain	0.0281569	0.00280932	0.010759	Gephyrocapsa	None
PF02836	2	47	801	57176	Glycosyl hydrolases family 2, TIM barrel domain	0.0281569	0.00280932	0.010759	Gephyrocapsa	CAZy
PF02037	2	119	463	57176	SAP domain	0.0727955	0.00289756	0.01559	Zygodiscales	None
PF00109	2	150	120	57176	Beta-ketoacyl synthase, N-terminal domain	0.00397163	0.00309771	0.0147418	Calcihaptophycidae	None
PF00176	2	180	270	57176	SNF2 family N-terminal domain	0.0541789	0.00311762	0.0207786	Prymnesiales	None
PF04142	2	142	167	57176	Nucleotide-sugar transporter	0.00849886	0.00317739	0.0379398	E_huxleyi	NST
PF00385	2	161	122	57176	Chromo (CHRromatin Organisation MOdifier) domain	0.00506382	0.00335924	0.0156681	Phaeocystales	None
PF01490	2	190	270	57176	Transmembrane amino acid transporter protein	0.0616709	0.0034918	0.0243239	Prymnesiales	Solute transport
PF00535	2	53	801	57176	Glycosyl transferase family 2	0.0382718	0.00349227	0.0141647	Gephyrocapsa	CAZy
PF00385	2	161	120	57176	Chromo (CHRromatin Organisation MOdifier) domain	0.00483656	0.00360341	0.0178522	Calcihaptophycidae	None
PF02668	2	160	258	57176	Taurine catabolism dioxygenase TauD, TfdA family	0.0362781	0.00361205	0.0167024	Haptophyta	None
PF00650	2	165	258	57176	CRAL/TRIO domain	0.0391714	0.00369304	0.017884	Haptophyta	None
PF00254	2	199	270	57176	FKBP-type peptidyl-prolyl cis-trans isomerase	0.0688026	0.00377449	0.0278556	Prymnesiales	None
PF01501	2	56	801	57176	Glycosyl transferase family 8	0.0439318	0.00384571	0.0160852	Gephyrocapsa	CAZy
PF00150	2	56	801	57176	Cellulase (glycosyl hydrolase family 5)	0.0439318	0.00384571	0.0160852	Gephyrocapsa	CAZy
PF12146	2	56	801	57176	Serine aminopeptidase, S33	0.0439318	0.00384571	0.0160852	Gephyrocapsa	Peptidase
PF13639	2	202	270	57176	Ring finger domain	0.0712595	0.00384944	0.0291076	Prymnesiales	None
PF10294	2	169	258	57176	Lysine methyltransferase	0.041568	0.00385083	0.0188638	Haptophyta	None
PF01408	2	57	801	57176	Oxidoreductase family, NAD-binding Rossmann fold	0.045906	0.003987	0.0167588	Gephyrocapsa	None
PF00698	2	58	801	57176	Acyl transferase domain	0.0479233	0.00408833	0.0174493	Gephyrocapsa	None
PF00385	2	161	167	57176	Chromo (CHRromatin Organisation MOdifier) domain	0.0119304	0.00422555	0.0538942	E_huxleyi	None
PF13086	2	59	801	57176	AAA domain	0.0499835	0.004239	0.018157	Gephyrocapsa	Proteases
PF13472	2	59	801	57176	GDSL-like Lipase/Acylhydrolase family	0.0499835	0.004239	0.018157	Gephyrocapsa	None
PF08241	2	149	463	57176	Methyltransferase domain	0.121008	0.00428565	0.0252654	Zygodiscales	None
PF05721	2	154	463	57176	Phytanoyl-CoA dioxygenase (PhyH)	0.129959	0.00455244	0.0271528	Zygodiscales	None
PF00023	2	220	270	57176	Ankyrin repeat	0.0868029	0.00459531	0.0374429	Prymnesiales	Ankyrin repeats
PF00856	2	224	270	57176	SET domain	0.0904366	0.00476386	0.039494	Prymnesiales	None
PF01490	2	190	258	57176	Transmembrane amino acid transporter protein	0.0553194	0.00479143	0.0245403	Haptophyta	Solute transport
PF01436	2	64	801	57176	NHL repeat	0.0609142	0.00489259	0.0219558	Gephyrocapsa	None
PF01062	2	172	167	57176	Bestrophin, RFP-TM, chloride channel	0.0142306	0.00495336	0.0647953	E_huxleyi	None
PF00097	2	65	801	57176	Zinc finger, C3HC4 type (RING finger)	0.0632234	0.00496737	0.0227684	Gephyrocapsa	Zinc
PF00975	2	65	801	57176	Thioesterase domain	0.0632234	0.00496737	0.0227684	Gephyrocapsa	None
PF00550	2	189	120	57176	Phosphopantetheine attachment site	0.00752094	0.00500568	0.0277152	Calcihaptophycidae	None
PF00498	2	163	463	57176	FHA domain	0.146629	0.00508097	0.0307823	Zygodiscales	None
PF00098	2	66	801	57176	Zinc knuckle	0.0655726	0.00512076	0.0235987	Gephyrocapsa	Zinc
PF05641	2	66	801	57176	Agenet domain	0.0655726	0.00512076	0.0235987	Gephyrocapsa	None
PF13639	2	202	122	57176	Ring finger domain	0.00942672	0.00527894	0.0268149	Phaeocystales	None
PF13639	2	202	258	57176	Ring finger domain	0.0640301	0.00529934	0.0282159	Haptophyta	None
PF00113	2	171	463	57176	Enolase, C-terminal TIM barrel domain	0.161995	0.00549441	0.034278	Zygodiscales	None
PF01062	2	172	463	57176	Bestrophin, RFP-TM, chloride channel	0.163949	0.00552222	0.0347339	Zygodiscales	None
PF00884	2	173	463	57176	Sulfatase	0.16591	0.00553027	0.0351941	Zygodiscales	Sulfur
PF02008	2	70	801	57176	CXXC zinc finger domain	0.0753604	0.0057034	0.027099	Gephyrocapsa	Zinc
PF00501	2	179	463	57176	AMP-binding enzyme	0.177818	0.00576754	0.0380477	Zygodiscales	None
PF17862	2	216	258	57176	AAA+ lid domain	0.0749373	0.00595781	0.0329362	Haptophyta	Proteases
PF17862	2	216	122	57176	AAA+ lid domain	0.0112921	0.00616347	0.0315509	Phaeocystales	Proteases
PF00106	2	265	270	57176	short chain dehydrogenase	0.131055	0.00676877	0.0649646	Prymnesiales	None
PF00397	2	196	463	57176	WW domain	0.212709	0.00678502	0.0470444	Zygodiscales	None
PF13639	2	202	463	57176	Ring finger domain	0.225361	0.00714129	0.0505612	Zygodiscales	None
PF05686	2	79	801	57176	Glycosyl transferase family 90	0.0995338	0.00724754	0.0360302	Gephyrocapsa	CAZy
PF13460	2	81	801	57176	NAD(P)H-binding	0.105281	0.00755161	0.0382141	Gephyrocapsa	None
PF07690	2	285	270	57176	Major Facilitator Superfamily	0.152817	0.00781648	0.0804181	Prymnesiales	None
PF03151	2	215	463	57176	Triose-phosphate Transporter family	0.253228	0.0078945	0.0588246	Zygodiscales	Solute transport
PF00012	2	301	270	57176	Hsp70 protein	0.170986	0.00862087	0.0941934	Prymnesiales	Chaperones
PF00438	2	88	801	57176	S-adenosylmethionine synthetase, N-terminal domain	0.126367	0.00878042	0.0464304	Gephyrocapsa	None
PF01061	2	89	801	57176	ABC-2 type transporter	0.129495	0.00897583	0.047677	Gephyrocapsa	Solute transport
PF00106	2	265	258	57176	short chain dehydrogenase	0.118798	0.00897602	0.0535987	Haptophyta	None
PF01593	2	92	801	57176	Flavin containing amine oxidoreductase	0.139039	0.00950036	0.0515267	Gephyrocapsa	None
PF04116	2	92	801	57176	Fatty acid hydroxylase superfamily	0.139039	0.00950036	0.0515267	Gephyrocapsa	None
PF00632	2	93	801	57176	HECT-domain (ubiquitin-transferase)	0.142272	0.00963221	0.0528467	Gephyrocapsa	None
PF00240	2	243	463	57176	Ubiquitin family	0.314539	0.00968059	0.0796986	Zygodiscales	None
PF01494	2	94	801	57176	FAD binding domain	0.14553	0.00980449	0.054185	Gephyrocapsa	None
PF04577	2	96	801	57176	Protein of unknown function (DUF563)	0.152119	0.0102007	0.0569171	Gephyrocapsa	DUF
PF03372	2	106	801	57176	Endonuclease/Exonuclease/phosphatase family	0.186357	0.0121026	0.0716949	Gephyrocapsa	None
PF00085	2	319	258	57176	Thioredoxin	0.175412	0.0123759	0.085188	Haptophyta	None
PF00642	2	109	801	57176	Zinc finger C-x8-C-x5-C-x3-H type (and similar)	0.196995	0.0125848	0.0764933	Gephyrocapsa	Zinc
PF01529	2	111	801	57176	DHHC palmitoyltransferase	0.204167	0.0129038	0.0797859	Gephyrocapsa	None
PF08659	2	114	801	57176	KR domain	0.215034	0.0134209	0.0848645	Gephyrocapsa	None
PF13676	2	116	801	57176	TIR domain	0.222346	0.0138472	0.0883426	Gephyrocapsa	None
PF02037	2	119	801	57176	SAP domain	0.233403	0.0144114	0.0936959	Gephyrocapsa	None
PF01370	2	121	801	57176	NAD dependent epimerase/dehydratase family	0.240829	0.0148381	0.0973538	Gephyrocapsa	None
PF00083	2	122	801	57176	Sugar (and other) transporter	0.244556	0.0150036	0.099209	Gephyrocapsa	Solute transport
PF13205	1	1	167	57176	Bacterial Ig-like domain	0	0	1.10915e-07	E_huxleyi	None
PF14200	1	1	167	57176	Ricin-type beta-trefoil lectin domain-like	0	0	1.10915e-07	E_huxleyi	None
PF18299	1	1	801	57176	ATP-grasp domain, R2K clade family 2	0	0	1.60328e-07	Gephyrocapsa	None
PF09362	1	1	801	57176	Domain of unknown function (DUF1996)	0	0	1.60328e-07	Gephyrocapsa	DUF
PF14033	1	1	801	57176	Protein of unknown function (DUF4246)	0	0	1.60328e-07	Gephyrocapsa	DUF
PF08907	1	1	801	57176	Domain of unknown function (DUF1853)	0	0	1.60328e-07	Gephyrocapsa	DUF
PF11618	1	1	801	57176	First C2 domain of RPGR-interacting protein 1	0	0	1.60328e-07	Gephyrocapsa	None
PF05163	1	1	801	57176	DinB family	0	0	1.60328e-07	Gephyrocapsa	None
PF06140	1	1	801	57176	Interferon-induced 6-16 family	0	0	1.60328e-07	Gephyrocapsa	None
PF10224	1	1	801	57176	Short coiled-coil protein	0	0	1.60328e-07	Gephyrocapsa	None
PF09347	1	1	801	57176	Domain of unknown function (DUF1989)	0	0	1.60328e-07	Gephyrocapsa	DUF
PF08531	1	1	801	57176	Alpha-L-rhamnosidase N-terminal domain	0	0	1.60328e-07	Gephyrocapsa	None
PF13910	1	1	801	57176	Domain of unknown function (DUF4209)	0	0	1.60328e-07	Gephyrocapsa	DUF
PF02210	1	1	463	57176	Laminin G domain	0	0	1.33994e-07	Zygodiscales	None
PF15633	1	1	463	57176	HYD1 signature containing ADP-ribosyltransferase	0	0	1.33994e-07	Zygodiscales	None
PF07034	1	1	463	57176	Origin recognition complex (ORC) subunit 3 N-terminus	0	0	1.33994e-07	Zygodiscales	None
PF08208	1	1	463	57176	DNA-directed RNA polymerase I subunit RPA34.5	0	0	1.33994e-07	Zygodiscales	DNA and RNA metabolism
PF02201	1	1	463	57176	SWIB/MDM2 domain	0	0	1.33994e-07	Zygodiscales	None
PF12657	1	1	120	57176	Transcription factor IIIC subunit delta N-term	0	0	4.20193e-07	Calcihaptophycidae	DNA and RNA metabolism
PF13879	1	1	120	57176	KIAA1430 homologue	0	0	4.20193e-07	Calcihaptophycidae	None
PF01011	1	1	258	57176	PQQ enzyme repeat	0	0	1.43537e-07	Haptophyta	None
PF06067	1	1	258	57176	Domain of unknown function (DUF932)	0	0	1.43537e-07	Haptophyta	DUF
PF17921	1	1	258	57176	Integrase zinc binding domain	0	0	1.43537e-07	Haptophyta	Zinc
PF08275	1	2	167	57176	DNA primase catalytic core, N-terminal domain	8.48017e-06	7.44357e-06	5.41866e-05	E_huxleyi	DNA and RNA metabolism
PF01807	1	2	167	57176	CHC2 zinc finger	8.48017e-06	7.44357e-06	5.41866e-05	E_huxleyi	Zinc
PF06439	1	2	167	57176	Domain of Unknown Function (DUF1080)	8.48017e-06	7.44357e-06	5.41866e-05	E_huxleyi	DUF
PF12707	1	2	258	57176	Protein of unknown function (DUF3804)	2.0283e-05	1.27109e-05	5.13592e-05	Haptophyta	DUF
PF15627	1	2	258	57176	CEP76 C2 domain	2.0283e-05	1.27109e-05	5.13592e-05	Haptophyta	None
PF14880	1	2	258	57176	Cytochrome oxidase c assembly	2.0283e-05	1.27109e-05	5.13592e-05	Haptophyta	None
PF09912	1	2	258	57176	Uncharacterized protein conserved in bacteria (DUF2141)	2.0283e-05	1.27109e-05	5.13592e-05	Haptophyta	DUF
PF18346	1	2	258	57176	Mind bomb SH3 repeat domain	2.0283e-05	1.27109e-05	5.13592e-05	Haptophyta	None
PF07716	1	2	258	57176	Basic region leucine zipper	2.0283e-05	1.27109e-05	5.13592e-05	Haptophyta	None
PF09037	1	2	258	57176	Stf0 sulphotransferase	2.0283e-05	1.27109e-05	5.13592e-05	Haptophyta	None
PF02932	1	2	258	57176	Neurotransmitter-gated ion-channel transmembrane region	2.0283e-05	1.27109e-05	5.13592e-05	Haptophyta	None
PF10590	1	2	258	57176	Pyridoxine 5'-phosphate oxidase C-terminal dimerisation region	2.0283e-05	1.27109e-05	5.13592e-05	Haptophyta	None
PF08424	1	2	258	57176	NRDE-2, necessary for RNA interference	2.0283e-05	1.27109e-05	5.13592e-05	Haptophyta	DNA and RNA metabolism
PF11707	1	2	258	57176	Ribosome 60S biogenesis N-terminal	2.0283e-05	1.27109e-05	5.13592e-05	Haptophyta	None
PF04970	1	2	270	57176	Lecithin retinol acyltransferase	2.22175e-05	1.30688e-05	3.1584e-05	Prymnesiales	None
PF01454	1	2	270	57176	MAGE family	2.22175e-05	1.30688e-05	3.1584e-05	Prymnesiales	None
PF09663	1	2	270	57176	Amidohydrolase ring-opening protein (Amido_AtzD_TrzD)	2.22175e-05	1.30688e-05	3.1584e-05	Prymnesiales	None
PF08323	1	2	270	57176	Starch synthase catalytic domain	2.22175e-05	1.30688e-05	3.1584e-05	Prymnesiales	None
PF08843	1	2	270	57176	Nucleotidyl transferase AbiEii toxin, Type IV TA system	2.22175e-05	1.30688e-05	3.1584e-05	Prymnesiales	None
PF09962	1	2	270	57176	Uncharacterized conserved protein (DUF2196)	2.22175e-05	1.30688e-05	3.1584e-05	Prymnesiales	DUF
PF10187	1	2	270	57176	FAM192A/Fyv6, N-terminal domain	2.22175e-05	1.30688e-05	3.1584e-05	Prymnesiales	None
PF05276	1	2	270	57176	SH3 domain-binding protein 5 (SH3BP5)	2.22175e-05	1.30688e-05	3.1584e-05	Prymnesiales	None
PF05176	1	2	270	57176	ATP10 protein	2.22175e-05	1.30688e-05	3.1584e-05	Prymnesiales	None
PF08636	1	2	270	57176	ER protein Pkr1	2.22175e-05	1.30688e-05	3.1584e-05	Prymnesiales	None
PF08885	1	2	270	57176	GSCFA family	2.22175e-05	1.30688e-05	3.1584e-05	Prymnesiales	None
PF09507	1	2	270	57176	DNA polymerase subunit Cdc27	2.22175e-05	1.30688e-05	3.1584e-05	Prymnesiales	DNA and RNA metabolism
PF13764	1	2	270	57176	E3 ubiquitin-protein ligase UBR4	2.22175e-05	1.30688e-05	3.1584e-05	Prymnesiales	None
PF08236	1	2	270	57176	SRI (Set2 Rpb1 interacting) domain	2.22175e-05	1.30688e-05	3.1584e-05	Prymnesiales	None
PF10471	1	2	463	57176	Anaphase-promoting complex APC subunit CDC26	6.54339e-05	2.17359e-05	5.22029e-05	Zygodiscales	None
PF04421	1	2	463	57176	Mss4 protein	6.54339e-05	2.17359e-05	5.22029e-05	Zygodiscales	None
PF06209	1	2	463	57176	Cofactor of BRCA1 (COBRA1)	6.54339e-05	2.17359e-05	5.22029e-05	Zygodiscales	None
PF15163	1	2	463	57176	Meiosis-expressed	6.54339e-05	2.17359e-05	5.22029e-05	Zygodiscales	None
PF09429	1	2	463	57176	WW domain binding protein 11	6.54339e-05	2.17359e-05	5.22029e-05	Zygodiscales	None
PF07926	1	2	463	57176	TPR/MLP1/MLP2-like protein	6.54339e-05	2.17359e-05	5.22029e-05	Zygodiscales	None
PF12867	1	2	463	57176	DinB superfamily	6.54339e-05	2.17359e-05	5.22029e-05	Zygodiscales	None
PF12928	1	2	463	57176	tRNA-splicing endonuclease subunit sen54 N-term	6.54339e-05	2.17359e-05	5.22029e-05	Zygodiscales	DNA and RNA metabolism
PF08803	1	2	463	57176	Putative mono-oxygenase ydhR	6.54339e-05	2.17359e-05	5.22029e-05	Zygodiscales	None
PF09507	1	2	463	57176	DNA polymerase subunit Cdc27	6.54339e-05	2.17359e-05	5.22029e-05	Zygodiscales	DNA and RNA metabolism
PF09597	1	2	463	57176	IGR protein motif	6.54339e-05	2.17359e-05	5.22029e-05	Zygodiscales	None
PF15879	1	2	463	57176	NADH-ubiquinone oxidoreductase MWFE subunit	6.54339e-05	2.17359e-05	5.22029e-05	Zygodiscales	None
PF15114	1	2	463	57176	Uncharacterised protein family UPF0640	6.54339e-05	2.17359e-05	5.22029e-05	Zygodiscales	None
PF12767	1	2	463	57176	Transcriptional regulator of RNA polII, SAGA, subunit	6.54339e-05	2.17359e-05	5.22029e-05	Zygodiscales	DNA and RNA metabolism
PF11375	1	2	463	57176	Protein of unknown function (DUF3177)	6.54339e-05	2.17359e-05	5.22029e-05	Zygodiscales	DUF
PF02932	1	2	463	57176	Neurotransmitter-gated ion-channel transmembrane region	6.54339e-05	2.17359e-05	5.22029e-05	Zygodiscales	None
PF11521	1	2	463	57176	C-terminal general transcription factor TFIIE alpha	6.54339e-05	2.17359e-05	5.22029e-05	Zygodiscales	DNA and RNA metabolism
PF18137	1	2	463	57176	Origin recognition complex winged helix C-terminal	6.54339e-05	2.17359e-05	5.22029e-05	Zygodiscales	None
PF16495	1	2	463	57176	SWIRM-associated region 1	6.54339e-05	2.17359e-05	5.22029e-05	Zygodiscales	None
PF00250	1	2	463	57176	Forkhead domain	6.54339e-05	2.17359e-05	5.22029e-05	Zygodiscales	None
PF11107	1	2	120	57176	Fanconi anemia group F protein (FANCF)	4.36826e-06	2.72565e-05	8.76099e-05	Calcihaptophycidae	None
PF08170	1	2	120	57176	POPLD (NUC188) domain	4.36826e-06	2.72565e-05	8.76099e-05	Calcihaptophycidae	None
PF04434	1	2	120	57176	SWIM zinc finger	4.36826e-06	2.72565e-05	8.76099e-05	Calcihaptophycidae	Zinc
PF06978	1	2	120	57176	Ribonucleases P/MRP protein subunit POP1	4.36826e-06	2.72565e-05	8.76099e-05	Calcihaptophycidae	None
PF05770	1	3	270	57176	Inositol 1,3,4-trisphosphate 5/6-kinase ATP-grasp domain	6.64444e-05	2.93128e-05	6.63309e-05	Prymnesiales	None
PF03981	1	3	270	57176	Ubiquinol-cytochrome C chaperone	6.64444e-05	2.93128e-05	6.63309e-05	Prymnesiales	Chaperones
PF10504	1	3	270	57176	Protein of unknown function (DUF2452)	6.64444e-05	2.93128e-05	6.63309e-05	Prymnesiales	DUF
PF09766	1	3	270	57176	Fms-interacting protein/Thoc5	6.64444e-05	2.93128e-05	6.63309e-05	Prymnesiales	None
PF09740	1	3	270	57176	Uncharacterized conserved protein (DUF2043)	6.64444e-05	2.93128e-05	6.63309e-05	Prymnesiales	DUF
PF09011	1	3	258	57176	HMG-box domain	6.06675e-05	3.59068e-05	0.000108928	Haptophyta	None
PF05962	1	2	122	57176	HutD	4.5157e-06	3.89433e-05	5.85016e-05	Phaeocystales	None
PF07343	1	2	122	57176	Protein of unknown function (DUF1475)	4.5157e-06	3.89433e-05	5.85016e-05	Phaeocystales	DUF
PF17390	1	2	122	57176	Bacterial alpha-L-rhamnosidase C-terminal domain	4.5157e-06	3.89433e-05	5.85016e-05	Phaeocystales	None
PF07086	1	3	463	57176	Jagunal, ER re-organisation during oogenesis	0.000195247	4.58745e-05	0.000105727	Zygodiscales	None
PF09495	1	3	463	57176	Protein of unknown function (DUF2462)	0.000195247	4.58745e-05	0.000105727	Zygodiscales	DUF
PF06419	1	3	463	57176	Conserved oligomeric complex COG6	0.000195247	4.58745e-05	0.000105727	Zygodiscales	None
PF14604	1	3	463	57176	Variant SH3 domain	0.000195247	4.58745e-05	0.000105727	Zygodiscales	None
PF08911	1	3	463	57176	NUP50 (Nucleoporin 50 kDa)	0.000195247	4.58745e-05	0.000105727	Zygodiscales	None
PF08482	1	3	463	57176	ATP-dependent helicase C-terminal	0.000195247	4.58745e-05	0.000105727	Zygodiscales	None
PF00560	1	4	270	57176	Leucine Rich Repeat	0.000132474	4.6754e-05	0.000109123	Prymnesiales	None
PF12572	1	4	270	57176	Protein of unknown function (DUF3752)	0.000132474	4.6754e-05	0.000109123	Prymnesiales	DUF
PF18111	1	4	270	57176	Retinitis pigmentosa G-protein regulator interacting C-terminal	0.000132474	4.6754e-05	0.000109123	Prymnesiales	None
PF09511	1	4	270	57176	RNA ligase	0.000132474	4.6754e-05	0.000109123	Prymnesiales	DNA and RNA metabolism
PF07047	1	4	270	57176	Optic atrophy 3 protein (OPA3)	0.000132474	4.6754e-05	0.000109123	Prymnesiales	None
PF01900	1	4	270	57176	Rpp14/Pop5 family	0.000132474	4.6754e-05	0.000109123	Prymnesiales	None
PF06825	1	4	258	57176	Heat shock factor binding protein 1	0.000120973	5.36994e-05	0.000177631	Haptophyta	None
PF12572	1	4	258	57176	Protein of unknown function (DUF3752)	0.000120973	5.36994e-05	0.000177631	Haptophyta	DUF
PF05375	1	4	258	57176	Pacifastin inhibitor (LCMII)	0.000120973	5.36994e-05	0.000177631	Haptophyta	None
PF01885	1	4	258	57176	RNA 2'-phosphotransferase, Tpt1 / KptA family	0.000120973	5.36994e-05	0.000177631	Haptophyta	DNA and RNA metabolism
PF00003	1	4	258	57176	7 transmembrane sweet-taste receptor of 3 GCPR	0.000120973	5.36994e-05	0.000177631	Haptophyta	None
PF04406	1	5	270	57176	Type IIB DNA topoisomerase	0.0002201	5.826e-05	0.000158918	Prymnesiales	DNA and RNA metabolism
PF10791	1	5	270	57176	Mitochondrial F1-F0 ATP synthase subunit F of fungi	0.0002201	5.826e-05	0.000158918	Prymnesiales	None
PF07574	1	5	270	57176	Nse1 non-SMC component of SMC5-6 complex	0.0002201	5.826e-05	0.000158918	Prymnesiales	None
PF12102	1	5	270	57176	MrcB-like, N-terminal domain	0.0002201	5.826e-05	0.000158918	Prymnesiales	None
PF04657	1	5	270	57176	Putative inner membrane exporter, YdcZ	0.0002201	5.826e-05	0.000158918	Prymnesiales	None
PF09500	1	5	270	57176	Putative thioesterase (yiiD_Cterm)	0.0002201	5.826e-05	0.000158918	Prymnesiales	None
PF13661	1	5	270	57176	2OG-Fe(II) oxygenase superfamily	0.0002201	5.826e-05	0.000158918	Prymnesiales	None
PF06522	1	5	270	57176	NADH-ubiquinone reductase complex 1 MLRQ subunit	0.0002201	5.826e-05	0.000158918	Prymnesiales	None
PF05879	1	5	270	57176	Root hair defective 3 GTP-binding protein (RHD3)	0.0002201	5.826e-05	0.000158918	Prymnesiales	None
PF05285	1	3	122	57176	SDA1	1.35281e-05	6.48146e-05	0.000122997	Phaeocystales	None
PF12063	1	3	122	57176	Domain of unknown function (DUF3543)	1.35281e-05	6.48146e-05	0.000122997	Phaeocystales	DUF
PF09446	1	3	122	57176	VMA21-like domain	1.35281e-05	6.48146e-05	0.000122997	Phaeocystales	None
PF07651	1	3	120	57176	ANTH domain	1.30867e-05	7.2584e-05	0.000174526	Calcihaptophycidae	None
PF05793	1	4	463	57176	Transcription initiation factor IIF, alpha subunit (TFIIF-alpha)	0.000388396	7.33628e-05	0.000170944	Zygodiscales	DNA and RNA metabolism
PF10277	1	4	463	57176	Frag1/DRAM/Sfk1 family	0.000388396	7.33628e-05	0.000170944	Zygodiscales	None
PF06870	1	4	463	57176	A49-like RNA polymerase I associated factor	0.000388396	7.33628e-05	0.000170944	Zygodiscales	DNA and RNA metabolism
PF02675	1	4	463	57176	S-adenosylmethionine decarboxylase	0.000388396	7.33628e-05	0.000170944	Zygodiscales	None
PF18111	1	4	463	57176	Retinitis pigmentosa G-protein regulator interacting C-terminal	0.000388396	7.33628e-05	0.000170944	Zygodiscales	None
PF15612	1	4	463	57176	WSTF, HB1, Itc1p, MBD9 motif 1	0.000388396	7.33628e-05	0.000170944	Zygodiscales	None
PF00324	1	6	270	57176	Amino acid permease	0.000329119	7.57541e-05	0.000214908	Prymnesiales	Solute transport
PF11218	1	6	270	57176	Protein of unknown function (DUF3011)	0.000329119	7.57541e-05	0.000214908	Prymnesiales	DUF
PF11744	1	6	270	57176	Aluminium activated malate transporter	0.000329119	7.57541e-05	0.000214908	Prymnesiales	Solute transport
PF12204	1	6	270	57176	Domain of unknown function (DUF3598)	0.000329119	7.57541e-05	0.000214908	Prymnesiales	DUF
PF11744	1	6	167	57176	Aluminium activated malate transporter	0.000126227	7.72221e-05	0.000638139	E_huxleyi	Solute transport
PF09320	1	5	258	57176	Domain of unknown function (DUF1977)	0.00020102	7.93174e-05	0.000256045	Haptophyta	DUF
PF14593	1	5	258	57176	PH domain	0.00020102	7.93174e-05	0.000256045	Haptophyta	None
PF01243	1	5	258	57176	Pyridoxamine 5'-phosphate oxidase	0.00020102	7.93174e-05	0.000256045	Haptophyta	None
PF13402	1	4	122	57176	Peptidase M60, enhancin and enhancin-like	2.70184e-05	8.96178e-05	0.000202924	Phaeocystales	Peptidase
PF02033	1	4	122	57176	Ribosome-binding factor A	2.70184e-05	8.96178e-05	0.000202924	Phaeocystales	None
PF10263	1	4	122	57176	SprT-like family	2.70184e-05	8.96178e-05	0.000202924	Phaeocystales	None
PF18129	1	4	122	57176	Xrn1 SH3-like domain	2.70184e-05	8.96178e-05	0.000202924	Phaeocystales	None
PF09350	1	5	463	57176	Domain of unknown function (DUF1992)	0.000643851	9.84502e-05	0.000247623	Zygodiscales	DUF
PF14145	1	5	463	57176	YrhK-like protein	0.000643851	9.84502e-05	0.000247623	Zygodiscales	None
PF17872	1	5	463	57176	AAA lid domain	0.000643851	9.84502e-05	0.000247623	Zygodiscales	Proteases
PF16860	1	5	463	57176	CHCH-CHCH-like Cx9C, IMS import disulfide relay-system,	0.000643851	9.84502e-05	0.000247623	Zygodiscales	Sulfur
PF01036	1	5	463	57176	Bacteriorhodopsin-like protein	0.000643851	9.84502e-05	0.000247623	Zygodiscales	None
PF01783	1	5	463	57176	Ribosomal L32p protein family	0.000643851	9.84502e-05	0.000247623	Zygodiscales	None
PF13967	1	5	463	57176	Late exocytosis, associated with Golgi transport	0.000643851	9.84502e-05	0.000247623	Zygodiscales	Vesicular transport
PF10228	1	5	463	57176	Uncharacterised conserved protein (DUF2228)	0.000643851	9.84502e-05	0.000247623	Zygodiscales	DUF
PF04926	1	5	463	57176	Poly(A) polymerase predicted RNA binding domain	0.000643851	9.84502e-05	0.000247623	Zygodiscales	DNA and RNA metabolism
PF01725	1	7	270	57176	Ham1 family	0.000459329	9.92519e-05	0.00027651	Prymnesiales	None
PF01393	1	7	270	57176	Chromo shadow domain	0.000459329	9.92519e-05	0.00027651	Prymnesiales	None
PF02221	1	7	270	57176	ML domain	0.000459329	9.92519e-05	0.00027651	Prymnesiales	None
PF00855	1	7	167	57176	PWWP domain	0.000176378	0.000101737	0.00087089	E_huxleyi	None
PF03601	1	5	122	57176	Conserved hypothetical protein 698	4.49678e-05	0.000107722	0.000298176	Phaeocystales	None
PF08159	1	5	122	57176	NUC153 domain	4.49678e-05	0.000107722	0.000298176	Phaeocystales	None
PF09133	1	5	122	57176	SANTA (SANT Associated)	4.49678e-05	0.000107722	0.000298176	Phaeocystales	None
PF04098	1	5	122	57176	Rad52/22 family double-strand break repair protein	4.49678e-05	0.000107722	0.000298176	Phaeocystales	None
PF13358	1	5	122	57176	DDE superfamily endonuclease	4.49678e-05	0.000107722	0.000298176	Phaeocystales	None
PF18985	1	2	801	57176	Family of unknown function (DUF5718)	0.000196021	0.000108696	0.000253908	Gephyrocapsa	DUF
PF16347	1	2	801	57176	Domain of unknown function (DUF4976)	0.000196021	0.000108696	0.000253908	Gephyrocapsa	DUF
PF00080	1	2	801	57176	Copper/zinc superoxide dismutase (SODC)	0.000196021	0.000108696	0.000253908	Gephyrocapsa	Zinc
PF11071	1	2	801	57176	Nucleoside 2-deoxyribosyltransferase YtoQ	0.000196021	0.000108696	0.000253908	Gephyrocapsa	None
PF05592	1	2	801	57176	Bacterial alpha-L-rhamnosidase concanavalin-like domain	0.000196021	0.000108696	0.000253908	Gephyrocapsa	None
PF09206	1	2	801	57176	Alpha-L-arabinofuranosidase B, catalytic	0.000196021	0.000108696	0.000253908	Gephyrocapsa	CAZy
PF18346	1	2	801	57176	Mind bomb SH3 repeat domain	0.000196021	0.000108696	0.000253908	Gephyrocapsa	None
PF14138	1	2	801	57176	Cytochrome c oxidase assembly protein COX16	0.000196021	0.000108696	0.000253908	Gephyrocapsa	None
PF00530	1	2	801	57176	Scavenger receptor cysteine-rich domain	0.000196021	0.000108696	0.000253908	Gephyrocapsa	None
PF12239	1	2	801	57176	Protein of unknown function (DUF3605)	0.000196021	0.000108696	0.000253908	Gephyrocapsa	DUF
PF10166	1	2	801	57176	Uncharacterised conserved protein (DUF2368)	0.000196021	0.000108696	0.000253908	Gephyrocapsa	DUF
PF13456	1	2	801	57176	Reverse transcriptase-like	0.000196021	0.000108696	0.000253908	Gephyrocapsa	None
PF11288	1	2	801	57176	Protein of unknown function (DUF3089)	0.000196021	0.000108696	0.000253908	Gephyrocapsa	DUF
PF06772	1	2	801	57176	Bacterial low temperature requirement A protein (LtrA)	0.000196021	0.000108696	0.000253908	Gephyrocapsa	None
PF10494	1	2	801	57176	Serine-threonine protein kinase 19	0.000196021	0.000108696	0.000253908	Gephyrocapsa	None
PF12973	1	2	801	57176	ChrR Cupin-like domain	0.000196021	0.000108696	0.000253908	Gephyrocapsa	None
PF10000	1	2	801	57176	ACT domain	0.000196021	0.000108696	0.000253908	Gephyrocapsa	None
PF15993	1	2	801	57176	Fuseless	0.000196021	0.000108696	0.000253908	Gephyrocapsa	None
PF08888	1	2	801	57176	HopJ type III effector protein	0.000196021	0.000108696	0.000253908	Gephyrocapsa	None
PF13480	1	2	801	57176	Acetyltransferase (GNAT) domain	0.000196021	0.000108696	0.000253908	Gephyrocapsa	None
PF04295	1	2	801	57176	D-galactarate dehydratase / Altronate hydrolase, C terminus	0.000196021	0.000108696	0.000253908	Gephyrocapsa	CAZy
PF07364	1	2	801	57176	Metallopeptidase family M81	0.000196021	0.000108696	0.000253908	Gephyrocapsa	Peptidase
PF05421	1	2	801	57176	Protein of unknown function (DUF751)	0.000196021	0.000108696	0.000253908	Gephyrocapsa	DUF
PF08666	1	2	801	57176	SAF domain	0.000196021	0.000108696	0.000253908	Gephyrocapsa	None
PF07171	1	2	801	57176	MlrC C-terminus	0.000196021	0.000108696	0.000253908	Gephyrocapsa	None
PF03883	1	2	801	57176	Peroxide stress protein YaaA	0.000196021	0.000108696	0.000253908	Gephyrocapsa	None
PF14976	1	2	801	57176	FAM72 protein	0.000196021	0.000108696	0.000253908	Gephyrocapsa	None
PF13787	1	2	801	57176	Protein of unknown function with HXXEE motif	0.000196021	0.000108696	0.000253908	Gephyrocapsa	None
PF04371	1	2	801	57176	Porphyromonas-type peptidyl-arginine deiminase	0.000196021	0.000108696	0.000253908	Gephyrocapsa	None
PF05729	1	2	801	57176	NACHT domain	0.000196021	0.000108696	0.000253908	Gephyrocapsa	None
PF19016	1	2	801	57176	Domain of unknown function (DUF5745)	0.000196021	0.000108696	0.000253908	Gephyrocapsa	DUF
PF10698	1	4	120	57176	Protein of unknown function (DUF2505)	2.61375e-05	0.000108726	0.000272231	Calcihaptophycidae	DUF
PF14645	1	4	120	57176	Chibby family	2.61375e-05	0.000108726	0.000272231	Calcihaptophycidae	None
PF15612	1	4	120	57176	WSTF, HB1, Itc1p, MBD9 motif 1	2.61375e-05	0.000108726	0.000272231	Calcihaptophycidae	None
PF04695	1	6	258	57176	Pex14 N-terminal domain	0.000300631	0.000110441	0.000343336	Haptophyta	None
PF00078	1	6	258	57176	Reverse transcriptase (RNA-dependent DNA polymerase)	0.000300631	0.000110441	0.000343336	Haptophyta	DNA and RNA metabolism
PF04419	1	8	270	57176	4F5 protein related disordered region	0.000610529	0.000113408	0.000343308	Prymnesiales	None
PF05978	1	8	270	57176	Ion channel regulatory protein UNC-93	0.000610529	0.000113408	0.000343308	Prymnesiales	Ion transport
PF01931	1	8	270	57176	Protein of unknown function DUF84	0.000610529	0.000113408	0.000343308	Prymnesiales	DUF
PF06990	1	8	270	57176	Galactose-3-O-sulfotransferase	0.000610529	0.000113408	0.000343308	Prymnesiales	CAZy
PF11998	1	8	270	57176	Low psii accumulation1 / Rep27	0.000610529	0.000113408	0.000343308	Prymnesiales	None
PF03399	1	8	270	57176	SAC3/GANP family	0.000610529	0.000113408	0.000343308	Prymnesiales	None
PF08265	1	8	270	57176	YL1 nuclear protein C-terminal domain	0.000610529	0.000113408	0.000343308	Prymnesiales	DNA and RNA metabolism
PF01180	1	6	463	57176	Dihydroorotate dehydrogenase	0.000960595	0.000125049	0.000335759	Zygodiscales	None
PF04910	1	6	463	57176	Transcriptional repressor TCF25	0.000960595	0.000125049	0.000335759	Zygodiscales	DNA and RNA metabolism
PF10419	1	6	463	57176	TFIIIC subunit triple barrel domain	0.000960595	0.000125049	0.000335759	Zygodiscales	None
PF12204	1	6	463	57176	Domain of unknown function (DUF3598)	0.000960595	0.000125049	0.000335759	Zygodiscales	DUF
PF04802	1	6	463	57176	Component of IIS longevity pathway SMK-1	0.000960595	0.000125049	0.000335759	Zygodiscales	None
PF10258	1	6	463	57176	PHAX RNA-binding domain	0.000960595	0.000125049	0.000335759	Zygodiscales	DNA and RNA metabolism
PF08324	1	8	167	57176	PUL domain	0.000234718	0.000128071	0.0011374	E_huxleyi	None
PF01242	1	7	463	57176	6-pyruvoyl tetrahydropterin synthase	0.00133762	0.000140061	0.000435461	Zygodiscales	None
PF07986	1	7	463	57176	Tubulin binding cofactor C	0.00133762	0.000140061	0.000435461	Zygodiscales	Cytoskeleton
PF13614	1	7	463	57176	AAA domain	0.00133762	0.000140061	0.000435461	Zygodiscales	Proteases
PF03269	1	7	463	57176	Caenorhabditis protein of unknown function, DUF268	0.00133762	0.000140061	0.000435461	Zygodiscales	DUF
PF02179	1	7	463	57176	BAG domain	0.00133762	0.000140061	0.000435461	Zygodiscales	None
PF04791	1	7	463	57176	LMBR1-like membrane protein	0.00133762	0.000140061	0.000435461	Zygodiscales	None
PF08429	1	7	463	57176	PLU-1-like protein	0.00133762	0.000140061	0.000435461	Zygodiscales	None
PF10260	1	7	463	57176	Uncharacterized conserved domain (SAYSvFN)	0.00133762	0.000140061	0.000435461	Zygodiscales	None
PF02789	1	7	463	57176	Cytosol aminopeptidase family, N-terminal domain	0.00133762	0.000140061	0.000435461	Zygodiscales	Peptidase
PF07681	1	7	463	57176	DoxX	0.00133762	0.000140061	0.000435461	Zygodiscales	None
PF10162	1	7	463	57176	G8 domain	0.00133762	0.000140061	0.000435461	Zygodiscales	None
PF02207	1	7	463	57176	Putative zinc finger in N-recognin (UBR box)	0.00133762	0.000140061	0.000435461	Zygodiscales	Zinc
PF08512	1	7	463	57176	Histone chaperone Rttp106-like	0.00133762	0.000140061	0.000435461	Zygodiscales	Chaperones
PF02515	1	7	463	57176	CoA-transferase family III	0.00133762	0.000140061	0.000435461	Zygodiscales	None
PF07593	1	6	122	57176	ASPIC and UnbV	6.73573e-05	0.000143401	0.000408543	Phaeocystales	None
PF05198	1	6	122	57176	Translation initiation factor IF-3, N-terminal domain	6.73573e-05	0.000143401	0.000408543	Phaeocystales	None
PF08545	1	10	270	57176	3-Oxoacyl-[acyl-carrier-protein (ACP)] synthase III	0.000975099	0.000156428	0.000491456	Prymnesiales	None
PF02375	1	10	270	57176	jmjN domain	0.000975099	0.000156428	0.000491456	Prymnesiales	None
PF13881	1	10	270	57176	Ubiquitin-2 like Rad60 SUMO-like	0.000975099	0.000156428	0.000491456	Prymnesiales	None
PF08210	1	10	270	57176	APOBEC-like N-terminal domain	0.000975099	0.000156428	0.000491456	Prymnesiales	None
PF08637	1	10	270	57176	ATP synthase regulation protein NCA2	0.000975099	0.000156428	0.000491456	Prymnesiales	None
PF13877	1	10	270	57176	Potential Monad-binding region of RPAP3	0.000975099	0.000156428	0.000491456	Prymnesiales	None
PF03949	1	10	270	57176	Malic enzyme, NAD binding domain	0.000975099	0.000156428	0.000491456	Prymnesiales	None
PF13449	1	5	120	57176	Esterase-like activity of phytase	4.35025e-05	0.000167041	0.000381016	Calcihaptophycidae	None
PF07681	1	7	122	57176	DoxX	9.41684e-05	0.000176544	0.000533818	Phaeocystales	None
PF14252	1	7	122	57176	Domain of unknown function (DUF4347)	9.41684e-05	0.000176544	0.000533818	Phaeocystales	DUF
PF04176	1	8	463	57176	TIP41-like family	0.00177394	0.000179882	0.000546872	Zygodiscales	None
PF03456	1	8	463	57176	uDENN domain	0.00177394	0.000179882	0.000546872	Zygodiscales	None
PF03253	1	8	463	57176	Urea transporter	0.00177394	0.000179882	0.000546872	Zygodiscales	Solute transport
PF08324	1	8	258	57176	PUL domain	0.000557838	0.000180089	0.000542946	Haptophyta	None
PF02320	1	8	258	57176	Ubiquinol-cytochrome C reductase hinge protein	0.000557838	0.000180089	0.000542946	Haptophyta	None
PF01388	1	11	270	57176	ARID/BRIGHT DNA binding domain	0.00118808	0.000184989	0.000572512	Prymnesiales	DNA and RNA metabolism
PF01823	1	10	167	57176	MAC/Perforin domain	0.000375778	0.000194523	0.00177094	E_huxleyi	None
PF10615	1	9	463	57176	Protein of unknown function (DUF2470)	0.00226857	0.00019867	0.000670105	Zygodiscales	DUF
PF01329	1	9	463	57176	Pterin 4 alpha carbinolamine dehydratase	0.00226857	0.00019867	0.000670105	Zygodiscales	None
PF13634	1	9	463	57176	Nucleoporin FG repeat region	0.00226857	0.00019867	0.000670105	Zygodiscales	None
PF10539	1	9	463	57176	Development and cell death domain	0.00226857	0.00019867	0.000670105	Zygodiscales	None
PF08031	1	9	463	57176	Berberine and berberine like	0.00226857	0.00019867	0.000670105	Zygodiscales	None
PF05698	1	9	463	57176	Bacterial trigger factor protein (TF) C-terminus	0.00226857	0.00019867	0.000670105	Zygodiscales	None
PF05383	1	9	463	57176	La domain	0.00226857	0.00019867	0.000670105	Zygodiscales	None
PF09366	1	9	463	57176	Protein of unknown function (DUF1997)	0.00226857	0.00019867	0.000670105	Zygodiscales	DUF
PF15613	1	9	463	57176	Williams-Beuren syndrome DDT (WSD), D-TOX E motif	0.00226857	0.00019867	0.000670105	Zygodiscales	None
PF17849	1	6	120	57176	Dis3-like cold-shock domain 2 (CSD2)	6.51641e-05	0.000203301	0.00050105	Calcihaptophycidae	None
PF00233	1	6	120	57176	3'5'-cyclic nucleotide phosphodiesterase	6.51641e-05	0.000203301	0.00050105	Calcihaptophycidae	None
PF16062	1	8	122	57176	Domain of unknown function (DUF4804)	0.000125382	0.000207941	0.000673773	Phaeocystales	DUF
PF12576	1	8	122	57176	Protein of unknown function (DUF3754)	0.000125382	0.000207941	0.000673773	Phaeocystales	DUF
PF02291	1	8	122	57176	Transcription initiation factor IID, 31kD subunit	0.000125382	0.000207941	0.000673773	Phaeocystales	DNA and RNA metabolism
PF03134	1	12	270	57176	TB2/DP1, HVA22 family	0.00142125	0.000209001	0.00065813	Prymnesiales	None
PF00166	1	12	270	57176	Chaperonin 10 Kd subunit	0.00142125	0.000209001	0.00065813	Prymnesiales	None
PF13843	1	12	270	57176	Transposase IS4	0.00142125	0.000209001	0.00065813	Prymnesiales	None
PF08016	1	3	801	57176	Polycystin cation channel	0.000582584	0.000209983	0.000510668	Gephyrocapsa	Ion transport
PF00589	1	3	801	57176	Phage integrase family	0.000582584	0.000209983	0.000510668	Gephyrocapsa	None
PF10192	1	3	801	57176	Rhodopsin-like GPCR transmembrane domain	0.000582584	0.000209983	0.000510668	Gephyrocapsa	None
PF05336	1	3	801	57176	L-rhamnose mutarotase	0.000582584	0.000209983	0.000510668	Gephyrocapsa	None
PF15014	1	3	801	57176	Ceroid-lipofuscinosis neuronal protein 5	0.000582584	0.000209983	0.000510668	Gephyrocapsa	None
PF02820	1	3	801	57176	mbt repeat	0.000582584	0.000209983	0.000510668	Gephyrocapsa	None
PF09859	1	3	801	57176	Oxygenase, catalysing oxidative methylation of damaged DNA	0.000582584	0.000209983	0.000510668	Gephyrocapsa	DNA and RNA metabolism
PF00215	1	3	801	57176	Orotidine 5'-phosphate decarboxylase / HUMPS family	0.000582584	0.000209983	0.000510668	Gephyrocapsa	None
PF04989	1	3	801	57176	Cephalosporin hydroxylase	0.000582584	0.000209983	0.000510668	Gephyrocapsa	None
PF15782	1	3	801	57176	Gene regulated by oestrogen in breast cancer	0.000582584	0.000209983	0.000510668	Gephyrocapsa	None
PF12893	1	3	801	57176	Putative lumazine-binding	0.000582584	0.000209983	0.000510668	Gephyrocapsa	None
PF14087	1	3	801	57176	Domain of unknown function (DUF4267)	0.000582584	0.000209983	0.000510668	Gephyrocapsa	DUF
PF01958	1	3	801	57176	Domain of unknown function DUF108	0.000582584	0.000209983	0.000510668	Gephyrocapsa	DUF
PF10300	1	3	801	57176	Protein of unknown function (DUF3808)	0.000582584	0.000209983	0.000510668	Gephyrocapsa	DUF
PF17389	1	3	801	57176	Bacterial alpha-L-rhamnosidase 6 hairpin glycosidase domain	0.000582584	0.000209983	0.000510668	Gephyrocapsa	CAZy
PF18758	1	3	801	57176	Kyakuja-Dileera-Zisupton transposase	0.000582584	0.000209983	0.000510668	Gephyrocapsa	None
PF04696	1	3	801	57176	pinin/SDK/memA/ protein conserved region	0.000582584	0.000209983	0.000510668	Gephyrocapsa	None
PF04654	1	3	801	57176	Protein of unknown function, DUF599	0.000582584	0.000209983	0.000510668	Gephyrocapsa	DUF
PF13576	1	9	258	57176	Pentapeptide repeats (9 copies)	0.000715084	0.000217662	0.000654879	Haptophyta	None
PF09285	1	10	258	57176	Elongation factor P, C-terminal	0.000891193	0.000231569	0.000774744	Haptophyta	None
PF06977	1	10	258	57176	SdiA-regulated	0.000891193	0.000231569	0.000774744	Haptophyta	None
PF14249	1	10	258	57176	Tocopherol cyclase	0.000891193	0.000231569	0.000774744	Haptophyta	None
PF02176	1	10	258	57176	TRAF-type zinc finger	0.000891193	0.000231569	0.000774744	Haptophyta	Zinc
PF01161	1	10	258	57176	Phosphatidylethanolamine-binding protein	0.000891193	0.000231569	0.000774744	Haptophyta	None
PF04724	1	10	258	57176	Glycosyltransferase family 17	0.000891193	0.000231569	0.000774744	Haptophyta	CAZy
PF13839	1	10	463	57176	GDSL/SGNH-like Acyl-Esterase family found in Pmr5 and Cas1p	0.00282054	0.00023223	0.000805252	Zygodiscales	None
PF10508	1	10	463	57176	Proteasome non-ATPase 26S subunit	0.00282054	0.00023223	0.000805252	Zygodiscales	None
PF03131	1	10	463	57176	bZIP Maf transcription factor	0.00282054	0.00023223	0.000805252	Zygodiscales	DNA and RNA metabolism
PF13696	1	10	463	57176	Zinc knuckle	0.00282054	0.00023223	0.000805252	Zygodiscales	Zinc
PF03556	1	10	463	57176	Cullin binding	0.00282054	0.00023223	0.000805252	Zygodiscales	None
PF18995	1	10	463	57176	Proteolysis_6 C-terminal	0.00282054	0.00023223	0.000805252	Zygodiscales	None
PF14237	1	13	270	57176	GYF domain 2	0.00167443	0.000236383	0.000748301	Prymnesiales	None
PF02671	1	13	270	57176	Paired amphipathic helix repeat	0.00167443	0.000236383	0.000748301	Prymnesiales	None
PF12799	1	13	270	57176	Leucine Rich repeats (2 copies)	0.00167443	0.000236383	0.000748301	Prymnesiales	None
PF02099	1	7	120	57176	Josephin	9.11043e-05	0.000239352	0.000632527	Calcihaptophycidae	None
PF16561	1	7	120	57176	Glycogen recognition site of AMP-activated protein kinase	9.11043e-05	0.000239352	0.000632527	Calcihaptophycidae	CAZy
PF03935	1	7	120	57176	Beta-glucan synthesis-associated protein (SKN1)	9.11043e-05	0.000239352	0.000632527	Calcihaptophycidae	CAZy
PF00861	1	14	270	57176	Ribosomal L18 of archaea, bacteria, mitoch. and chloroplast	0.00194742	0.000267781	0.000843049	Prymnesiales	None
PF05154	1	14	270	57176	TM2 domain	0.00194742	0.000267781	0.000843049	Prymnesiales	None
PF08797	1	11	463	57176	HIRAN domain	0.0034289	0.000268548	0.000952337	Zygodiscales	None
PF02182	1	11	463	57176	SAD/SRA domain	0.0034289	0.000268548	0.000952337	Zygodiscales	None
PF17123	1	11	463	57176	RING-like zinc finger	0.0034289	0.000268548	0.000952337	Zygodiscales	Zinc
PF14023	1	11	463	57176	Protein of unknown function (DUF4239)	0.0034289	0.000268548	0.000952337	Zygodiscales	DUF
PF00708	1	11	463	57176	Acylphosphatase	0.0034289	0.000268548	0.000952337	Zygodiscales	None
PF13451	1	11	463	57176	Probable zinc-ribbon domain	0.0034289	0.000268548	0.000952337	Zygodiscales	Zinc
PF00830	1	11	258	57176	Ribosomal L28 family	0.00108599	0.000269062	0.000902462	Haptophyta	None
PF07500	1	15	270	57176	Transcription factor S-II (TFIIS), central domain	0.00224004	0.000282349	0.000942425	Prymnesiales	DNA and RNA metabolism
PF08541	1	15	270	57176	3-Oxoacyl-[acyl-carrier-protein (ACP)] synthase III C terminal	0.00224004	0.000282349	0.000942425	Prymnesiales	None
PF02272	1	15	270	57176	DHHA1 domain	0.00224004	0.000282349	0.000942425	Prymnesiales	None
PF14214	1	15	270	57176	Helitron helicase-like domain at N-terminus	0.00224004	0.000282349	0.000942425	Prymnesiales	None
PF04765	1	15	270	57176	Protein of unknown function (DUF616)	0.00224004	0.000282349	0.000942425	Prymnesiales	DUF
PF18044	1	15	270	57176	CCCH-type zinc finger	0.00224004	0.000282349	0.000942425	Prymnesiales	Zinc
PF02141	1	15	270	57176	DENN (AEX-3) domain	0.00224004	0.000282349	0.000942425	Prymnesiales	None
PF15780	1	8	120	57176	Abnormal spindle-like microcephaly-assoc'd, ASPM-SPD-2-Hydin	0.000121305	0.000288345	0.000775632	Calcihaptophycidae	None
PF10459	1	4	801	57176	Peptidase S46	0.00115433	0.000299861	0.00083573	Gephyrocapsa	Peptidase
PF01491	1	4	801	57176	Frataxin-like domain	0.00115433	0.000299861	0.00083573	Gephyrocapsa	None
PF11697	1	4	801	57176	Protein of unknown function (DUF3293)	0.00115433	0.000299861	0.00083573	Gephyrocapsa	DUF
PF18943	1	4	801	57176	Family of unknown function (DUF5690)	0.00115433	0.000299861	0.00083573	Gephyrocapsa	DUF
PF09511	1	4	801	57176	RNA ligase	0.00115433	0.000299861	0.00083573	Gephyrocapsa	DNA and RNA metabolism
PF08325	1	4	801	57176	WLM domain	0.00115433	0.000299861	0.00083573	Gephyrocapsa	None
PF07575	1	4	801	57176	Nup85 Nucleoporin	0.00115433	0.000299861	0.00083573	Gephyrocapsa	None
PF08445	1	4	801	57176	FR47-like protein	0.00115433	0.000299861	0.00083573	Gephyrocapsa	None
PF01270	1	4	801	57176	Glycosyl hydrolases family 8	0.00115433	0.000299861	0.00083573	Gephyrocapsa	CAZy
PF05544	1	4	801	57176	Proline racemase	0.00115433	0.000299861	0.00083573	Gephyrocapsa	None
PF01582	1	4	801	57176	TIR domain	0.00115433	0.000299861	0.00083573	Gephyrocapsa	None
PF02961	1	4	801	57176	Barrier to autointegration factor	0.00115433	0.000299861	0.00083573	Gephyrocapsa	None
PF09844	1	4	801	57176	Uncharacterized conserved protein (COG2071)	0.00115433	0.000299861	0.00083573	Gephyrocapsa	None
PF10127	1	4	801	57176	RNA repair pathway DNA polymerase beta family	0.00115433	0.000299861	0.00083573	Gephyrocapsa	DNA and RNA metabolism
PF01717	1	4	801	57176	Cobalamin-independent synthase, Catalytic domain	0.00115433	0.000299861	0.00083573	Gephyrocapsa	Vitamine metabolism
PF02675	1	4	801	57176	S-adenosylmethionine decarboxylase	0.00115433	0.000299861	0.00083573	Gephyrocapsa	None
PF09837	1	4	801	57176	Uncharacterized protein conserved in bacteria (DUF2064)	0.00115433	0.000299861	0.00083573	Gephyrocapsa	DUF
PF00710	1	4	801	57176	Asparaginase, N-terminal	0.00115433	0.000299861	0.00083573	Gephyrocapsa	None
PF00290	1	4	801	57176	Tryptophan synthase alpha chain	0.00115433	0.000299861	0.00083573	Gephyrocapsa	None
PF00035	1	12	463	57176	Double-stranded RNA binding motif	0.00409269	0.000300961	0.00111135	Zygodiscales	DNA and RNA metabolism
PF04884	1	12	463	57176	Vitamin B6 photo-protection and homoeostasis	0.00409269	0.000300961	0.00111135	Zygodiscales	None
PF01754	1	12	463	57176	A20-like zinc finger	0.00409269	0.000300961	0.00111135	Zygodiscales	Zinc
PF08811	1	12	463	57176	Protein of unknown function (DUF1800)	0.00409269	0.000300961	0.00111135	Zygodiscales	DUF
PF13865	1	12	463	57176	C-terminal duplication domain of Friend of PRMT1	0.00409269	0.000300961	0.00111135	Zygodiscales	None
PF04928	1	12	463	57176	Poly(A) polymerase central domain	0.00409269	0.000300961	0.00111135	Zygodiscales	None
PF08022	1	12	463	57176	FAD-binding domain	0.00409269	0.000300961	0.00111135	Zygodiscales	None
PF03235	1	16	270	57176	Protein of unknown function DUF262	0.00255208	0.00030706	0.0010465	Prymnesiales	DUF
PF05699	1	12	258	57176	hAT family C-terminal dimerisation region	0.00129932	0.000314597	0.00103795	Haptophyta	None
PF03476	1	13	258	57176	MOSC N-terminal beta barrel domain	0.00153099	0.00033127	0.00118111	Haptophyta	None
PF01132	1	13	258	57176	Elongation factor P (EF-P) OB domain	0.00153099	0.00033127	0.00118111	Haptophyta	None
PF00170	1	13	258	57176	bZIP transcription factor	0.00153099	0.00033127	0.00118111	Haptophyta	DNA and RNA metabolism
PF14237	1	13	258	57176	GYF domain 2	0.00153099	0.00033127	0.00118111	Haptophyta	None
PF04030	1	13	258	57176	D-arabinono-1,4-lactone oxidase	0.00153099	0.00033127	0.00118111	Haptophyta	CAZy
PF01424	1	13	463	57176	R3H domain	0.00481099	0.00033342	0.00128222	Zygodiscales	None
PF03227	1	13	463	57176	Gamma interferon inducible lysosomal thiol reductase (GILT)	0.00481099	0.00033342	0.00128222	Zygodiscales	None
PF17800	1	13	463	57176	Nucleoplasmin-like domain	0.00481099	0.00033342	0.00128222	Zygodiscales	None
PF00621	1	13	463	57176	RhoGEF domain	0.00481099	0.00033342	0.00128222	Zygodiscales	None
PF08376	1	13	463	57176	Nitrate and nitrite sensing	0.00481099	0.00033342	0.00128222	Zygodiscales	None
PF00867	1	13	463	57176	XPG I-region	0.00481099	0.00033342	0.00128222	Zygodiscales	None
PF04278	1	13	463	57176	Tic22-like family	0.00481099	0.00033342	0.00128222	Zygodiscales	None
PF02536	1	17	270	57176	mTERF	0.00288337	0.000335482	0.00115535	Prymnesiales	None
PF01909	1	17	270	57176	Nucleotidyltransferase domain	0.00288337	0.000335482	0.00115535	Prymnesiales	None
PF04511	1	17	270	57176	Der1-like family	0.00288337	0.000335482	0.00115535	Prymnesiales	None
PF01417	1	18	270	57176	ENTH domain	0.00323371	0.000372155	0.00126906	Prymnesiales	None
PF01627	1	14	463	57176	Hpt domain	0.00558287	0.000376092	0.00146482	Zygodiscales	None
PF02213	1	14	463	57176	GYF domain	0.00558287	0.000376092	0.00146482	Zygodiscales	None
PF16908	1	14	463	57176	Vacuolar sorting-associated protein 13, N-terminal	0.00558287	0.000376092	0.00146482	Zygodiscales	Vesicular transport
PF03098	1	11	122	57176	Animal haem peroxidase	0.000245255	0.000376367	0.00117915	Phaeocystales	None
PF16158	1	12	122	57176	Ig-like domain from next to BRCA1 gene	0.000293895	0.000376367	0.00137513	Phaeocystales	None
PF01048	1	12	122	57176	Phosphorylase superfamily	0.000293895	0.000376367	0.00137513	Phaeocystales	None
PF02774	1	11	122	57176	Semialdehyde dehydrogenase, dimerisation domain	0.000245255	0.000376367	0.00117915	Phaeocystales	None
PF02298	1	12	122	57176	Plastocyanin-like domain	0.000293895	0.000376367	0.00137513	Phaeocystales	None
PF05529	1	15	258	57176	Bap31/Bap29 transmembrane region	0.00204871	0.000404185	0.00149002	Haptophyta	None
PF07500	1	15	258	57176	Transcription factor S-II (TFIIS), central domain	0.00204871	0.000404185	0.00149002	Haptophyta	DNA and RNA metabolism
PF13360	1	15	258	57176	PQQ-like domain	0.00204871	0.000404185	0.00149002	Haptophyta	None
PF08507	1	19	270	57176	COPI associated protein	0.00360292	0.000410188	0.00138773	Prymnesiales	Vesicular transport
PF04765	1	15	463	57176	Protein of unknown function (DUF616)	0.00640743	0.000414256	0.001659	Zygodiscales	DUF
PF01794	1	15	463	57176	Ferric reductase like transmembrane component	0.00640743	0.000414256	0.001659	Zygodiscales	Ion transport
PF01722	1	15	463	57176	BolA-like protein	0.00640743	0.000414256	0.001659	Zygodiscales	None
PF02141	1	15	463	57176	DENN (AEX-3) domain	0.00640743	0.000414256	0.001659	Zygodiscales	None
PF10650	1	15	463	57176	Putative zinc-finger domain	0.00640743	0.000414256	0.001659	Zygodiscales	Zinc
PF12624	1	15	463	57176	N-terminal region of Chorein or VPS13	0.00640743	0.000414256	0.001659	Zygodiscales	None
PF06912	1	13	122	57176	Protein of unknown function (DUF1275)	0.000346846	0.000415442	0.00158431	Phaeocystales	DUF
PF00701	1	13	122	57176	Dihydrodipicolinate synthetase family	0.000346846	0.000415442	0.00158431	Phaeocystales	None
PF03178	1	20	270	57176	CPSF A subunit region	0.00399082	0.000426813	0.00151146	Prymnesiales	None
PF00612	1	20	270	57176	IQ calmodulin-binding motif	0.00399082	0.000426813	0.00151146	Prymnesiales	Ca binding
PF09066	1	20	270	57176	Beta2-adaptin appendage, C-terminal sub-domain	0.00399082	0.000426813	0.00151146	Prymnesiales	None
PF02204	1	20	270	57176	Vacuolar sorting protein 9 (VPS9) domain	0.00399082	0.000426813	0.00151146	Prymnesiales	Vesicular transport
PF06127	1	20	270	57176	Protein of unknown function (DUF962)	0.00399082	0.000426813	0.00151146	Prymnesiales	DUF
PF01596	1	20	270	57176	O-methyltransferase	0.00399082	0.000426813	0.00151146	Prymnesiales	None
PF13449	1	5	801	57176	Esterase-like activity of phytase	0.00190599	0.000429365	0.00122057	Gephyrocapsa	None
PF14240	1	5	801	57176	YHYH protein	0.00190599	0.000429365	0.00122057	Gephyrocapsa	None
PF17837	1	5	801	57176	4'-phosphopantetheinyl transferase N-terminal domain	0.00190599	0.000429365	0.00122057	Gephyrocapsa	None
PF12348	1	5	801	57176	CLASP N terminal	0.00190599	0.000429365	0.00122057	Gephyrocapsa	None
PF04909	1	5	801	57176	Amidohydrolase	0.00190599	0.000429365	0.00122057	Gephyrocapsa	None
PF11902	1	5	801	57176	Protein of unknown function (DUF3422)	0.00190599	0.000429365	0.00122057	Gephyrocapsa	DUF
PF02211	1	5	801	57176	Nitrile hydratase beta subunit	0.00190599	0.000429365	0.00122057	Gephyrocapsa	None
PF05992	1	5	801	57176	SbmA/BacA-like family	0.00190599	0.000429365	0.00122057	Gephyrocapsa	None
PF03443	1	5	801	57176	Glycosyl hydrolase family 61	0.00190599	0.000429365	0.00122057	Gephyrocapsa	CAZy
PF13302	1	5	801	57176	Acetyltransferase (GNAT) domain	0.00190599	0.000429365	0.00122057	Gephyrocapsa	None
PF03713	1	5	801	57176	Domain of unknown function (DUF305)	0.00190599	0.000429365	0.00122057	Gephyrocapsa	DUF
PF03492	1	5	801	57176	SAM dependent carboxyl methyltransferase	0.00190599	0.000429365	0.00122057	Gephyrocapsa	None
PF05063	1	10	120	57176	MT-A70	0.000194419	0.000441132	0.00109748	Calcihaptophycidae	None
PF00041	1	21	270	57176	Fibronectin type III domain	0.00439721	0.000456445	0.00164035	Prymnesiales	None
PF03102	1	21	270	57176	NeuB family	0.00439721	0.000456445	0.00164035	Prymnesiales	None
PF08386	1	21	270	57176	TAP-like protein	0.00439721	0.000456445	0.00164035	Prymnesiales	None
PF01627	1	14	122	57176	Hpt domain	0.000404088	0.000458532	0.00180632	Phaeocystales	None
PF01118	1	14	122	57176	Semialdehyde dehydrogenase, NAD binding domain	0.000404088	0.000458532	0.00180632	Phaeocystales	None
PF00996	1	16	463	57176	GDP dissociation inhibitor	0.00728375	0.000461619	0.00186454	Zygodiscales	None
PF08755	1	16	463	57176	Hemimethylated DNA-binding protein YccV like	0.00728375	0.000461619	0.00186454	Zygodiscales	DNA and RNA metabolism
PF02845	1	17	258	57176	CUE domain	0.00263783	0.000468369	0.00182822	Haptophyta	None
PF05705	1	17	258	57176	Eukaryotic protein of unknown function (DUF829)	0.00263783	0.000468369	0.00182822	Haptophyta	DUF
PF01150	1	17	258	57176	GDA1/CD39 (nucleoside phosphatase) family	0.00263783	0.000468369	0.00182822	Haptophyta	None
PF02182	1	11	120	57176	SAD/SRA domain	0.000237297	0.000473811	0.00127656	Calcihaptophycidae	None
PF13451	1	11	120	57176	Probable zinc-ribbon domain	0.000237297	0.000473811	0.00127656	Calcihaptophycidae	Zinc
PF03126	1	11	120	57176	Plus-3 domain	0.000237297	0.000473811	0.00127656	Calcihaptophycidae	None
PF08711	1	22	270	57176	TFIIS helical bundle-like domain	0.00482193	0.000490906	0.00177452	Prymnesiales	None
PF00615	1	22	270	57176	Regulator of G protein signaling domain	0.00482193	0.000490906	0.00177452	Prymnesiales	None
PF01179	1	15	122	57176	Copper amine oxidase, enzyme domain	0.000465604	0.000501919	0.00204081	Phaeocystales	None
PF13088	1	15	122	57176	BNR repeat-like domain	0.000465604	0.000501919	0.00204081	Phaeocystales	None
PF04815	1	17	463	57176	Sec23/Sec24 helical domain	0.00821096	0.000503809	0.00208122	Zygodiscales	None
PF03820	1	17	463	57176	Sideroflexins	0.00821096	0.000503809	0.00208122	Zygodiscales	None
PF04810	1	17	463	57176	Sec23/Sec24 zinc finger	0.00821096	0.000503809	0.00208122	Zygodiscales	Zinc
PF02845	1	17	463	57176	CUE domain	0.00821096	0.000503809	0.00208122	Zygodiscales	None
PF02151	1	23	270	57176	UvrB/uvrC motif	0.00526478	0.000511405	0.00191405	Prymnesiales	None
PF02450	1	23	270	57176	Lecithin:cholesterol acyltransferase	0.00526478	0.000511405	0.00191405	Prymnesiales	None
PF00172	1	24	270	57176	Fungal Zn(2)-Cys(6) binuclear cluster domain	0.0057256	0.00054127	0.00205907	Prymnesiales	DNA and RNA metabolism
PF04832	1	24	270	57176	SOUL heme-binding protein	0.0057256	0.00054127	0.00205907	Prymnesiales	None
PF17784	1	24	270	57176	Sulfotransferase domain	0.0057256	0.00054127	0.00205907	Prymnesiales	Sulfur
PF05154	1	14	120	57176	TM2 domain	0.000391003	0.000542163	0.0018881	Calcihaptophycidae	None
PF01627	1	14	120	57176	Hpt domain	0.000391003	0.000542163	0.0018881	Calcihaptophycidae	None
PF02213	1	14	120	57176	GYF domain	0.000391003	0.000542163	0.0018881	Calcihaptophycidae	None
PF00781	1	14	120	57176	Diacylglycerol kinase catalytic domain	0.000391003	0.000542163	0.0018881	Calcihaptophycidae	None
PF00773	1	14	120	57176	RNB domain	0.000391003	0.000542163	0.0018881	Calcihaptophycidae	None
PF05602	1	14	120	57176	Cleft lip and palate transmembrane protein 1 (CLPTM1)	0.000391003	0.000542163	0.0018881	Calcihaptophycidae	None
PF00620	1	16	122	57176	RhoGAP domain	0.000531376	0.000545544	0.00228739	Phaeocystales	None
PF01569	1	16	122	57176	PAP2 superfamily	0.000531376	0.000545544	0.00228739	Phaeocystales	None
PF08033	1	18	463	57176	Sec23/Sec24 beta-sandwich domain	0.00918817	0.000553199	0.00230875	Zygodiscales	None
PF02714	1	18	463	57176	Calcium-dependent channel, 7TM region, putative phosphate	0.00918817	0.000553199	0.00230875	Zygodiscales	None
PF13445	1	19	258	57176	RING-type zinc-finger	0.00329702	0.00056653	0.00219452	Haptophyta	Zinc
PF01144	1	6	801	57176	Coenzyme A transferase	0.00283245	0.000567172	0.00165757	Gephyrocapsa	None
PF05991	1	6	801	57176	YacP-like NYN domain	0.00283245	0.000567172	0.00165757	Gephyrocapsa	None
PF04013	1	6	801	57176	Putative SAM-dependent RNA methyltransferase	0.00283245	0.000567172	0.00165757	Gephyrocapsa	DNA and RNA metabolism
PF01476	1	6	801	57176	LysM domain	0.00283245	0.000567172	0.00165757	Gephyrocapsa	None
PF08627	1	6	801	57176	CRT-like, chloroquine-resistance transporter-like	0.00283245	0.000567172	0.00165757	Gephyrocapsa	Solute transport
PF04057	1	6	801	57176	Replication factor-A protein 1, N-terminal domain	0.00283245	0.000567172	0.00165757	Gephyrocapsa	None
PF10247	1	6	801	57176	Reactive mitochondrial oxygen species modulator 1	0.00283245	0.000567172	0.00165757	Gephyrocapsa	None
PF03824	1	6	801	57176	High-affinity nickel-transport protein	0.00283245	0.000567172	0.00165757	Gephyrocapsa	Ion transport
PF09330	1	6	801	57176	D-lactate dehydrogenase, membrane binding	0.00283245	0.000567172	0.00165757	Gephyrocapsa	None
PF02979	1	6	801	57176	Nitrile hydratase, alpha chain	0.00283245	0.000567172	0.00165757	Gephyrocapsa	None
PF08837	1	6	801	57176	Protein of unknown function (DUF1810)	0.00283245	0.000567172	0.00165757	Gephyrocapsa	DUF
PF06813	1	6	801	57176	Nodulin-like	0.00283245	0.000567172	0.00165757	Gephyrocapsa	None
PF04851	1	25	270	57176	Type III restriction enzyme, res subunit	0.00620419	0.000576224	0.00220966	Prymnesiales	None
PF02517	1	25	270	57176	CPBP intramembrane metalloprotease	0.00620419	0.000576224	0.00220966	Prymnesiales	Proteases
PF01150	1	17	122	57176	GDA1/CD39 (nucleoside phosphatase) family	0.000601385	0.000586266	0.00254567	Phaeocystales	None
PF02845	1	17	122	57176	CUE domain	0.000601385	0.000586266	0.00254567	Phaeocystales	None
PF01738	1	20	258	57176	Dienelactone hydrolase family	0.00365249	0.000589573	0.00238784	Haptophyta	None
PF00612	1	20	258	57176	IQ calmodulin-binding motif	0.00365249	0.000589573	0.00238784	Haptophyta	Ca binding
PF04616	1	20	258	57176	Glycosyl hydrolases family 43	0.00365249	0.000589573	0.00238784	Haptophyta	CAZy
PF02953	1	19	463	57176	Tim10/DDP family zinc finger	0.0102145	0.000599993	0.00254683	Zygodiscales	Zinc
PF08214	1	19	463	57176	Histone acetylation protein	0.0102145	0.000599993	0.00254683	Zygodiscales	None
PF00704	1	19	463	57176	Glycosyl hydrolases family 18	0.0102145	0.000599993	0.00254683	Zygodiscales	CAZy
PF02816	1	19	463	57176	Alpha-kinase family	0.0102145	0.000599993	0.00254683	Zygodiscales	None
PF02077	1	26	270	57176	SURF4 family	0.00670039	0.000611579	0.00236593	Prymnesiales	None
PF04542	1	26	270	57176	Sigma-70 region 2	0.00670039	0.000611579	0.00236593	Prymnesiales	None
PF03283	1	20	463	57176	Pectinacetylesterase	0.0112892	0.000635971	0.00279513	Zygodiscales	CAZy
PF04130	1	20	463	57176	Gamma tubulin complex component C-terminal	0.0112892	0.000635971	0.00279513	Zygodiscales	Cytoskeleton
PF05875	1	20	463	57176	Ceramidase	0.0112892	0.000635971	0.00279513	Zygodiscales	None
PF00837	1	20	463	57176	Iodothyronine deiodinase	0.0112892	0.000635971	0.00279513	Zygodiscales	None
PF02204	1	20	463	57176	Vacuolar sorting protein 9 (VPS9) domain	0.0112892	0.000635971	0.00279513	Zygodiscales	Vesicular transport
PF09066	1	20	463	57176	Beta2-adaptin appendage, C-terminal sub-domain	0.0112892	0.000635971	0.00279513	Zygodiscales	None
PF05970	1	27	270	57176	PIF1-like helicase	0.00721401	0.000639251	0.00252799	Prymnesiales	None
PF01063	1	27	270	57176	Amino-transferase class IV	0.00721401	0.000639251	0.00252799	Prymnesiales	None
PF01594	1	28	270	57176	AI-2E family transporter	0.00774489	0.000656018	0.00269592	Prymnesiales	Solute transport
PF03547	1	28	270	57176	Membrane transport protein	0.00774489	0.000656018	0.00269592	Prymnesiales	None
PF00689	1	28	270	57176	Cation transporting ATPase, C-terminus	0.00774489	0.000656018	0.00269592	Prymnesiales	Ion transport
PF12770	1	28	270	57176	CHAT domain	0.00774489	0.000656018	0.00269592	Prymnesiales	None
PF04777	1	28	270	57176	Erv1 / Alr family	0.00774489	0.000656018	0.00269592	Prymnesiales	None
PF08530	1	16	120	57176	X-Pro dipeptidyl-peptidase C-terminal non-catalytic domain	0.000514194	0.000658134	0.00235885	Calcihaptophycidae	Peptidase
PF14792	1	16	120	57176	DNA polymerase beta palm	0.000514194	0.000658134	0.00235885	Calcihaptophycidae	DNA and RNA metabolism
PF02453	1	16	120	57176	Reticulon	0.000514194	0.000658134	0.00235885	Calcihaptophycidae	None
PF00024	1	22	258	57176	PAN domain	0.00441436	0.000681116	0.00279396	Haptophyta	None
PF00201	1	22	258	57176	UDP-glucoronosyl and UDP-glucosyl transferase	0.00441436	0.000681116	0.00279396	Haptophyta	CAZy
PF02263	1	21	463	57176	Guanylate-binding protein, N-terminal domain	0.0124112	0.000691099	0.00305331	Zygodiscales	None
PF13445	1	19	122	57176	RING-type zinc-finger	0.000754045	0.000691793	0.00309589	Phaeocystales	Zinc
PF09980	1	7	801	57176	Predicted membrane protein (DUF2214)	0.00392865	0.000696312	0.00214104	Gephyrocapsa	DUF
PF16197	1	7	801	57176	Ketoacyl-synthetase C-terminal extension	0.00392865	0.000696312	0.00214104	Gephyrocapsa	None
PF14252	1	7	801	57176	Domain of unknown function (DUF4347)	0.00392865	0.000696312	0.00214104	Gephyrocapsa	DUF
PF05648	1	7	801	57176	Peroxisomal biogenesis factor 11 (PEX11)	0.00392865	0.000696312	0.00214104	Gephyrocapsa	None
PF02464	1	7	801	57176	Competence-damaged protein	0.00392865	0.000696312	0.00214104	Gephyrocapsa	None
PF05684	1	7	801	57176	Protein of unknown function (DUF819)	0.00392865	0.000696312	0.00214104	Gephyrocapsa	DUF
PF01770	1	7	801	57176	Reduced folate carrier	0.00392865	0.000696312	0.00214104	Gephyrocapsa	None
PF00931	1	7	801	57176	NB-ARC domain	0.00392865	0.000696312	0.00214104	Gephyrocapsa	None
PF01171	1	7	801	57176	PP-loop family	0.00392865	0.000696312	0.00214104	Gephyrocapsa	None
PF08939	1	7	801	57176	Domain of unknown function (DUF1917)	0.00392865	0.000696312	0.00214104	Gephyrocapsa	DUF
PF11968	1	7	801	57176	25S rRNA (adenine(2142)-N(1))-methyltransferase, Bmt2	0.00392865	0.000696312	0.00214104	Gephyrocapsa	DNA and RNA metabolism
PF01503	1	7	801	57176	Phosphoribosyl-ATP pyrophosphohydrolase	0.00392865	0.000696312	0.00214104	Gephyrocapsa	None
PF14216	1	17	120	57176	Domain of unknown function (DUF4326)	0.000581953	0.000708526	0.00261342	Calcihaptophycidae	DUF
PF02737	1	23	258	57176	3-hydroxyacyl-CoA dehydrogenase, NAD binding domain	0.00482045	0.000723306	0.00300643	Haptophyta	None
PF10283	1	22	463	57176	PBZ domain	0.0135799	0.000730828	0.00332103	Zygodiscales	None
PF03458	1	22	463	57176	UPF0126 domain	0.0135799	0.000730828	0.00332103	Zygodiscales	None
PF03992	1	22	463	57176	Antibiotic biosynthesis monooxygenase	0.0135799	0.000730828	0.00332103	Zygodiscales	None
PF13359	1	30	270	57176	DDE superfamily endonuclease	0.00885771	0.000732694	0.00304975	Prymnesiales	None
PF03006	1	30	270	57176	Haemolysin-III related	0.00885771	0.000732694	0.00304975	Prymnesiales	None
PF00789	1	31	270	57176	UBX domain	0.00943932	0.00077475	0.00323583	Prymnesiales	None
PF11799	1	18	120	57176	impB/mucB/samB family C-terminal domain	0.000653798	0.000777045	0.00288089	Calcihaptophycidae	None
PF10250	1	23	463	57176	GDP-fucose protein O-fucosyltransferase	0.0147943	0.000783062	0.00359792	Zygodiscales	CAZy
PF00334	1	23	463	57176	Nucleoside diphosphate kinase	0.0147943	0.000783062	0.00359792	Zygodiscales	None
PF11317	1	8	801	57176	Protein of unknown function (DUF3119)	0.00518969	0.00083135	0.00266707	Gephyrocapsa	DUF
PF12680	1	8	801	57176	SnoaL-like domain	0.00518969	0.00083135	0.00266707	Gephyrocapsa	None
PF05978	1	8	801	57176	Ion channel regulatory protein UNC-93	0.00518969	0.00083135	0.00266707	Gephyrocapsa	Ion transport
PF17137	1	8	801	57176	Domain of unknown function (DUF5110)	0.00518969	0.00083135	0.00266707	Gephyrocapsa	DUF
PF02746	1	8	801	57176	Mandelate racemase / muconate lactonizing enzyme, N-terminal domain	0.00518969	0.00083135	0.00266707	Gephyrocapsa	None
PF08856	1	8	801	57176	Protein of unknown function (DUF1826)	0.00518969	0.00083135	0.00266707	Gephyrocapsa	DUF
PF00040	1	8	801	57176	Fibronectin type II domain	0.00518969	0.00083135	0.00266707	Gephyrocapsa	None
PF00408	1	8	801	57176	Phosphoglucomutase/phosphomannomutase, C-terminal domain	0.00518969	0.00083135	0.00266707	Gephyrocapsa	CAZy
PF06990	1	8	801	57176	Galactose-3-O-sulfotransferase	0.00518969	0.00083135	0.00266707	Gephyrocapsa	CAZy
PF13840	1	8	801	57176	ACT domain	0.00518969	0.00083135	0.00266707	Gephyrocapsa	None
PF12349	1	8	801	57176	Sterol-sensing domain of SREBP cleavage-activation	0.00518969	0.00083135	0.00266707	Gephyrocapsa	None
PF06155	1	8	801	57176	Gamma-butyrobetaine hydroxylase-like, N-terminal	0.00518969	0.00083135	0.00266707	Gephyrocapsa	None
PF09414	1	8	801	57176	RNA ligase	0.00518969	0.00083135	0.00266707	Gephyrocapsa	DNA and RNA metabolism
PF16909	1	33	270	57176	Vacuolar-sorting-associated 13 protein C-terminal	0.0106521	0.000831964	0.00362682	Prymnesiales	Vesicular transport
PF00156	1	33	270	57176	Phosphoribosyl transferase domain	0.0106521	0.000831964	0.00362682	Prymnesiales	None
PF00622	1	33	270	57176	SPRY domain	0.0106521	0.000831964	0.00362682	Prymnesiales	None
PF00887	1	33	270	57176	Acyl CoA binding protein	0.0106521	0.000831964	0.00362682	Prymnesiales	None
PF00172	1	24	463	57176	Fungal Zn(2)-Cys(6) binuclear cluster domain	0.0160537	0.000835943	0.00388362	Zygodiscales	DNA and RNA metabolism
PF17784	1	24	463	57176	Sulfotransferase domain	0.0160537	0.000835943	0.00388362	Zygodiscales	Sulfur
PF16186	1	19	120	57176	Atypical Arm repeat	0.000729713	0.000847102	0.00316133	Calcihaptophycidae	None
PF18599	1	26	258	57176	Limiting CO2-inducible proteins B/C beta carbonyic anhydrases	0.00613743	0.000860332	0.00367952	Haptophyta	None
PF03031	1	26	258	57176	NLI interacting factor-like phosphatase	0.00613743	0.000860332	0.00367952	Haptophyta	None
PF02902	1	26	258	57176	Ulp1 protease family, C-terminal catalytic domain	0.00613743	0.000860332	0.00367952	Haptophyta	Proteases
PF13517	1	25	463	57176	Repeat domain in Vibrio, Colwellia, Bradyrhizobium and Shewanella	0.0173573	0.000894155	0.00417778	Zygodiscales	None
PF01844	1	22	122	57176	HNH endonuclease	0.00101436	0.000911233	0.00399989	Phaeocystales	None
PF02866	1	27	258	57176	lactate/malate dehydrogenase, alpha/beta C-terminal domain	0.00660881	0.000914378	0.00391523	Haptophyta	None
PF01694	1	26	463	57176	Rhomboid family	0.0187042	0.000938449	0.00448001	Zygodiscales	None
PF01416	1	26	463	57176	tRNA pseudouridine synthase	0.0187042	0.000938449	0.00448001	Zygodiscales	DNA and RNA metabolism
PF00043	1	26	463	57176	Glutathione S-transferase, C-terminal domain	0.0187042	0.000938449	0.00448001	Zygodiscales	Sulfur
PF02902	1	26	463	57176	Ulp1 protease family, C-terminal catalytic domain	0.0187042	0.000938449	0.00448001	Zygodiscales	Proteases
PF11976	1	28	258	57176	Ubiquitin-2 like Rad60 SUMO-like	0.00709613	0.000969215	0.00415637	Haptophyta	None
PF07719	1	37	270	57176	Tetratricopeptide repeat	0.013271	0.000989526	0.00448618	Prymnesiales	None
PF00916	1	37	270	57176	Sulfate permease family	0.013271	0.000989526	0.00448618	Prymnesiales	Solute transport
PF02373	1	37	270	57176	JmjC domain, hydroxylase	0.013271	0.000989526	0.00448618	Prymnesiales	None
PF14791	1	21	120	57176	DNA polymerase beta thumb	0.000893681	0.000991339	0.0037613	Calcihaptophycidae	DNA and RNA metabolism
PF02364	1	21	120	57176	1,3-beta-glucan synthase component	0.000893681	0.000991339	0.0037613	Calcihaptophycidae	CAZy
PF00066	1	27	463	57176	LNR domain	0.0200937	0.000997771	0.00478996	Zygodiscales	None
PF10502	1	27	463	57176	Signal peptidase, peptidase S26	0.0200937	0.000997771	0.00478996	Zygodiscales	Peptidase
PF00638	1	9	801	57176	RanBP1 domain	0.00661073	0.000998001	0.00323296	Gephyrocapsa	None
PF03795	1	9	801	57176	YCII-related domain	0.00661073	0.000998001	0.00323296	Gephyrocapsa	None
PF03839	1	9	801	57176	Translocation protein Sec62	0.00661073	0.000998001	0.00323296	Gephyrocapsa	None
PF09366	1	9	801	57176	Protein of unknown function (DUF1997)	0.00661073	0.000998001	0.00323296	Gephyrocapsa	DUF
PF14031	1	9	801	57176	Putative serine dehydratase domain	0.00661073	0.000998001	0.00323296	Gephyrocapsa	None
PF04266	1	9	801	57176	ASCH domain	0.00661073	0.000998001	0.00323296	Gephyrocapsa	None
PF12705	1	9	801	57176	PD-(D/E)XK nuclease superfamily	0.00661073	0.000998001	0.00323296	Gephyrocapsa	None
PF10998	1	9	801	57176	Protein of unknown function (DUF2838)	0.00661073	0.000998001	0.00323296	Gephyrocapsa	DUF
PF01327	1	9	801	57176	Polypeptide deformylase	0.00661073	0.000998001	0.00323296	Gephyrocapsa	None
PF13850	1	38	270	57176	Endoplasmic Reticulum-Golgi Intermediate Compartment (ERGIC)	0.0139651	0.001034	0.00471758	Prymnesiales	Vesicular transport
PF04675	1	22	120	57176	DNA ligase N terminus	0.000981701	0.00104264	0.0040809	Calcihaptophycidae	DNA and RNA metabolism
PF08711	1	22	120	57176	TFIIS helical bundle-like domain	0.000981701	0.00104264	0.0040809	Calcihaptophycidae	None
PF12770	1	28	463	57176	CHAT domain	0.021525	0.00104725	0.00510732	Zygodiscales	None
PF02181	1	28	463	57176	Formin Homology 2 Domain	0.021525	0.00104725	0.00510732	Zygodiscales	None
PF00403	1	28	463	57176	Heavy-metal-associated domain	0.021525	0.00104725	0.00510732	Zygodiscales	None
PF05711	1	39	270	57176	Macrocin-O-methyltransferase (TylF)	0.0146746	0.00105697	0.00495575	Prymnesiales	None
PF02146	1	39	270	57176	Sir2 family	0.0146746	0.00105697	0.00495575	Prymnesiales	None
PF01485	1	39	270	57176	IBR domain, a half RING-finger domain	0.0146746	0.00105697	0.00495575	Prymnesiales	None
PF00043	1	26	167	57176	Glutathione S-transferase, C-terminal domain	0.00263189	0.00106268	0.0116226	E_huxleyi	Sulfur
PF01416	1	26	167	57176	tRNA pseudouridine synthase	0.00263189	0.00106268	0.0116226	E_huxleyi	DNA and RNA metabolism
PF02931	1	30	258	57176	Neurotransmitter-gated ion-channel ligand binding domain	0.00811797	0.00108106	0.00465439	Haptophyta	None
PF03781	1	29	463	57176	Sulfatase-modifying factor enzyme 1	0.0229974	0.00111326	0.00543176	Zygodiscales	Sulfur
PF01432	1	25	122	57176	Peptidase family M3	0.00131185	0.00113134	0.00499044	Phaeocystales	Peptidase
PF13517	1	25	122	57176	Repeat domain in Vibrio, Colwellia, Bradyrhizobium and Shewanella	0.00131185	0.00113134	0.00499044	Phaeocystales	None
PF08242	1	41	270	57176	Methyltransferase domain	0.0161393	0.0011546	0.00545265	Prymnesiales	None
PF18913	1	42	270	57176	Fructose-1-6-bisphosphatase, C-terminal domain	0.0168941	0.00116151	0.00571151	Prymnesiales	None
PF01625	1	42	270	57176	Peptide methionine sulfoxide reductase	0.0168941	0.00116151	0.00571151	Prymnesiales	Sulfur
PF06966	1	42	270	57176	Protein of unknown function (DUF1295)	0.0168941	0.00116151	0.00571151	Prymnesiales	DUF
PF13361	1	42	270	57176	UvrD-like helicase C-terminal domain	0.0168941	0.00116151	0.00571151	Prymnesiales	None
PF10282	1	42	270	57176	Lactonase, 7-bladed beta-propeller	0.0168941	0.00116151	0.00571151	Prymnesiales	None
PF01735	1	10	801	57176	Lysophospholipase catalytic domain	0.00818705	0.00116867	0.00383701	Gephyrocapsa	None
PF04757	1	10	801	57176	Pex2 / Pex12 amino terminal region	0.00818705	0.00116867	0.00383701	Gephyrocapsa	None
PF01648	1	10	801	57176	4'-phosphopantetheinyl transferase superfamily	0.00818705	0.00116867	0.00383701	Gephyrocapsa	None
PF00565	1	10	801	57176	Staphylococcal nuclease homologue	0.00818705	0.00116867	0.00383701	Gephyrocapsa	None
PF03786	1	10	801	57176	D-mannonate dehydratase (UxuA)	0.00818705	0.00116867	0.00383701	Gephyrocapsa	CAZy
PF02176	1	10	801	57176	TRAF-type zinc finger	0.00818705	0.00116867	0.00383701	Gephyrocapsa	Zinc
PF01936	1	10	801	57176	NYN domain	0.00818705	0.00116867	0.00383701	Gephyrocapsa	None
PF02709	1	10	801	57176	N-terminal domain of galactosyltransferase	0.00818705	0.00116867	0.00383701	Gephyrocapsa	CAZy
PF13839	1	10	801	57176	GDSL/SGNH-like Acyl-Esterase family found in Pmr5 and Cas1p	0.00818705	0.00116867	0.00383701	Gephyrocapsa	None
PF02798	1	30	463	57176	Glutathione S-transferase, N-terminal domain	0.02451	0.00116886	0.00576298	Zygodiscales	Sulfur
PF02931	1	30	463	57176	Neurotransmitter-gated ion-channel ligand binding domain	0.02451	0.00116886	0.00576298	Zygodiscales	None
PF00316	1	43	270	57176	Fructose-1-6-bisphosphatase, N-terminal domain	0.0176636	0.00120659	0.00597741	Prymnesiales	None
PF00145	1	32	258	57176	C-5 cytosine-specific DNA methylase	0.00920175	0.00121026	0.00517255	Haptophyta	DNA and RNA metabolism
PF00789	1	31	463	57176	UBX domain	0.0260622	0.00123676	0.00610066	Zygodiscales	None
PF01504	1	44	270	57176	Phosphatidylinositol-4-phosphate 5-Kinase	0.0184478	0.0012441	0.00625039	Prymnesiales	None
PF07534	1	44	270	57176	TLD	0.0184478	0.0012441	0.00625039	Prymnesiales	None
PF13532	1	45	270	57176	2OG-Fe(II) oxygenase superfamily	0.0192465	0.00128975	0.00653052	Prymnesiales	None
PF00145	1	32	463	57176	C-5 cytosine-specific DNA methylase	0.0276531	0.00130583	0.00644451	Zygodiscales	DNA and RNA metabolism
PF19055	1	46	270	57176	ABC-2 type transporter	0.0200595	0.00132743	0.00681785	Prymnesiales	Solute transport
PF00350	1	46	270	57176	Dynamin family	0.0200595	0.00132743	0.00681785	Prymnesiales	None
PF08797	1	11	801	57176	HIRAN domain	0.00991405	0.00133863	0.00447815	Gephyrocapsa	None
PF13378	1	11	801	57176	Enolase C-terminal domain-like	0.00991405	0.00133863	0.00447815	Gephyrocapsa	None
PF03098	1	11	801	57176	Animal haem peroxidase	0.00991405	0.00133863	0.00447815	Gephyrocapsa	None
PF02655	1	11	801	57176	ATP-grasp domain	0.00991405	0.00133863	0.00447815	Gephyrocapsa	None
PF13451	1	11	801	57176	Probable zinc-ribbon domain	0.00991405	0.00133863	0.00447815	Gephyrocapsa	Zinc
PF14023	1	11	801	57176	Protein of unknown function (DUF4239)	0.00991405	0.00133863	0.00447815	Gephyrocapsa	DUF
PF14288	1	11	801	57176	1,3-beta-glucan synthase subunit FKS1, domain-1	0.00991405	0.00133863	0.00447815	Gephyrocapsa	CAZy
PF07944	1	26	120	57176	Beta-L-arabinofuranosidase, GH127	0.00137362	0.00137135	0.00549106	Calcihaptophycidae	CAZy
PF03810	1	26	120	57176	Importin-beta N-terminal domain	0.00137362	0.00137135	0.00549106	Calcihaptophycidae	None
PF02230	1	35	258	57176	Phospholipase/Carboxylesterase	0.0109409	0.00138761	0.0059855	Haptophyta	None
PF12770	1	28	122	57176	CHAT domain	0.00164603	0.0013917	0.00605997	Phaeocystales	None
PF08547	1	34	463	57176	Complex I intermediate-associated protein 30 (CIA30)	0.0309485	0.00144026	0.00714977	Zygodiscales	None
PF01369	1	27	120	57176	Sec7 domain	0.00148148	0.00145003	0.00587667	Calcihaptophycidae	None
PF04547	1	29	122	57176	Calcium-activated chloride channel	0.0017655	0.001464	0.00643295	Phaeocystales	Ion transport
PF02434	1	12	801	57176	Fringe-like	0.0117872	0.00149727	0.00515577	Gephyrocapsa	None
PF13289	1	12	801	57176	SIR2-like domain	0.0117872	0.00149727	0.00515577	Gephyrocapsa	None
PF00596	1	12	801	57176	Class II Aldolase and Adducin N-terminal domain	0.0117872	0.00149727	0.00515577	Gephyrocapsa	None
PF03134	1	12	801	57176	TB2/DP1, HVA22 family	0.0117872	0.00149727	0.00515577	Gephyrocapsa	None
PF01400	1	12	801	57176	Astacin (Peptidase family M12A)	0.0117872	0.00149727	0.00515577	Gephyrocapsa	Peptidase
PF08022	1	12	801	57176	FAD-binding domain	0.0117872	0.00149727	0.00515577	Gephyrocapsa	None
PF00018	1	12	801	57176	SH3 domain	0.0117872	0.00149727	0.00515577	Gephyrocapsa	None
PF02275	1	12	801	57176	Linear amide C-N hydrolases, choloylglycine hydrolase family	0.0117872	0.00149727	0.00515577	Gephyrocapsa	None
PF01594	1	28	120	57176	AI-2E family transporter	0.00159325	0.00150058	0.00627556	Calcihaptophycidae	Solute transport
PF00403	1	28	120	57176	Heavy-metal-associated domain	0.00159325	0.00150058	0.00627556	Calcihaptophycidae	None
PF07059	1	35	463	57176	Protein of unknown function (DUF1336)	0.0326516	0.00151221	0.00751074	Zygodiscales	DUF
PF02373	1	37	258	57176	JmjC domain, hydroxylase	0.0121744	0.00152588	0.00655021	Haptophyta	None
PF13475	1	38	258	57176	Domain of unknown function (DUF4116)	0.0128129	0.00158723	0.00683915	Haptophyta	DUF
PF08240	1	51	270	57176	Alcohol dehydrogenase GroES-like domain	0.0243341	0.00160029	0.00836457	Prymnesiales	None
PF03227	1	13	801	57176	Gamma interferon inducible lysosomal thiol reductase (GILT)	0.013802	0.00163305	0.00586959	Gephyrocapsa	None
PF01025	1	13	801	57176	GrpE	0.013802	0.00163305	0.00586959	Gephyrocapsa	None
PF17856	1	13	801	57176	TIP49 AAA-lid domain	0.013802	0.00163305	0.00586959	Gephyrocapsa	Proteases
PF18199	1	13	801	57176	Dynein heavy chain C-terminal domain	0.013802	0.00163305	0.00586959	Gephyrocapsa	Cytoskeleton
PF03457	1	13	801	57176	Helicase associated domain	0.013802	0.00163305	0.00586959	Gephyrocapsa	None
PF01177	1	13	801	57176	Asp/Glu/Hydantoin racemase	0.013802	0.00163305	0.00586959	Gephyrocapsa	None
PF12014	1	13	801	57176	Domain of unknown function (DUF3506)	0.013802	0.00163305	0.00586959	Gephyrocapsa	DUF
PF01261	1	13	801	57176	Xylose isomerase-like TIM barrel	0.013802	0.00163305	0.00586959	Gephyrocapsa	CAZy
PF00875	1	13	801	57176	DNA photolyase	0.013802	0.00163305	0.00586959	Gephyrocapsa	DNA and RNA metabolism
PF11790	1	13	801	57176	Glycosyl hydrolase catalytic core	0.013802	0.00163305	0.00586959	Gephyrocapsa	CAZy
PF04749	1	13	801	57176	PLAC8 family	0.013802	0.00163305	0.00586959	Gephyrocapsa	None
PF00701	1	13	801	57176	Dihydrodipicolinate synthetase family	0.013802	0.00163305	0.00586959	Gephyrocapsa	None
PF07977	1	13	801	57176	FabA-like domain	0.013802	0.00163305	0.00586959	Gephyrocapsa	None
PF04278	1	13	801	57176	Tic22-like family	0.013802	0.00163305	0.00586959	Gephyrocapsa	None
PF04030	1	13	801	57176	D-arabinono-1,4-lactone oxidase	0.013802	0.00163305	0.00586959	Gephyrocapsa	CAZy
PF00383	1	31	122	57176	Cytidine and deoxycytidylate deaminase zinc-binding region	0.00201643	0.00164053	0.00720256	Phaeocystales	Zinc
PF00654	1	37	463	57176	Voltage gated chloride channel	0.0361648	0.00164332	0.00824834	Zygodiscales	Ion transport
PF07719	1	37	463	57176	Tetratricopeptide repeat	0.0361648	0.00164332	0.00824834	Zygodiscales	None
PF04178	1	37	463	57176	Got1/Sft2-like family	0.0361648	0.00164332	0.00824834	Zygodiscales	None
PF00957	1	40	258	57176	Synaptobrevin	0.0141327	0.00167292	0.00742987	Haptophyta	None
PF00092	1	40	258	57176	von Willebrand factor type A domain	0.0141327	0.00167292	0.00742987	Haptophyta	None
PF01612	1	38	463	57176	3'-5' exonuclease	0.0379736	0.00170143	0.00862464	Zygodiscales	None
PF13475	1	38	463	57176	Domain of unknown function (DUF4116)	0.0379736	0.00170143	0.00862464	Zygodiscales	DUF
PF00082	1	38	463	57176	Subtilase family	0.0379736	0.00170143	0.00862464	Zygodiscales	None
PF00575	1	54	270	57176	S1 RNA binding domain	0.0270611	0.00175779	0.0093826	Prymnesiales	DNA and RNA metabolism
PF13041	1	39	463	57176	PPR repeat family	0.0398163	0.00176755	0.00900576	Zygodiscales	None
PF03133	1	39	463	57176	Tubulin-tyrosine ligase family	0.0398163	0.00176755	0.00900576	Zygodiscales	Cytoskeleton
PF01068	1	31	120	57176	ATP dependent DNA ligase domain	0.00195191	0.00177153	0.00755216	Calcihaptophycidae	DNA and RNA metabolism
PF02214	1	32	120	57176	BTB/POZ domain	0.00207918	0.00178944	0.00800443	Calcihaptophycidae	None
PF00096	1	32	120	57176	Zinc finger, C2H2 type	0.00207918	0.00178944	0.00800443	Calcihaptophycidae	Zinc
PF00378	1	55	270	57176	Enoyl-CoA hydratase/isomerase	0.0279962	0.00180745	0.00973726	Prymnesiales	None
PF00255	1	14	801	57176	Glutathione peroxidase	0.0159543	0.00181833	0.00661956	Gephyrocapsa	None
PF05903	1	14	801	57176	PPPDE putative peptidase domain	0.0159543	0.00181833	0.00661956	Gephyrocapsa	Peptidase
PF07366	1	14	801	57176	SnoaL-like polyketide cyclase	0.0159543	0.00181833	0.00661956	Gephyrocapsa	None
PF01126	1	14	801	57176	Heme oxygenase	0.0159543	0.00181833	0.00661956	Gephyrocapsa	None
PF07787	1	14	801	57176	Transmembrane protein 43	0.0159543	0.00181833	0.00661956	Gephyrocapsa	None
PF01412	1	40	463	57176	Putative GTPase activating protein for Arf	0.0416922	0.00183393	0.00939158	Zygodiscales	None
PF12146	1	56	270	57176	Serine aminopeptidase, S33	0.0289443	0.00184614	0.0100997	Prymnesiales	Peptidase
PF01501	1	56	270	57176	Glycosyl transferase family 8	0.0289443	0.00184614	0.0100997	Prymnesiales	CAZy
PF01734	1	43	258	57176	Patatin-like phospholipase	0.0162173	0.00187795	0.00834734	Haptophyta	None
PF02460	1	43	258	57176	Patched family	0.0162173	0.00187795	0.00834734	Haptophyta	None
PF08242	1	41	463	57176	Methyltransferase domain	0.0436007	0.00190052	0.00978196	Zygodiscales	None
PF09409	1	58	270	57176	PUB domain	0.0308783	0.00195771	0.0108479	Prymnesiales	None
PF08238	1	42	463	57176	Sel1 repeat	0.0455412	0.0019673	0.0101768	Zygodiscales	None
PF13361	1	42	463	57176	UvrD-like helicase C-terminal domain	0.0455412	0.0019673	0.0101768	Zygodiscales	None
PF02460	1	43	463	57176	Patched family	0.0475129	0.00203423	0.0105761	Zygodiscales	None
PF06549	1	43	463	57176	Protein of unknown function (DUF1118)	0.0475129	0.00203423	0.0105761	Zygodiscales	DUF
PF01168	1	15	801	57176	Alanine racemase, N-terminal domain	0.0182397	0.00203851	0.0074058	Gephyrocapsa	None
PF14388	1	15	801	57176	Domain of unknown function (DUF4419)	0.0182397	0.00203851	0.0074058	Gephyrocapsa	DUF
PF00230	1	15	801	57176	Major intrinsic protein	0.0182397	0.00203851	0.0074058	Gephyrocapsa	None
PF03219	1	15	801	57176	TLC ATP/ADP transporter	0.0182397	0.00203851	0.0074058	Gephyrocapsa	Solute transport
PF00646	1	60	270	57176	F-box domain	0.032862	0.00204671	0.0116277	Prymnesiales	None
PF03798	1	60	270	57176	TLC domain	0.032862	0.00204671	0.0116277	Prymnesiales	None
PF00847	1	60	270	57176	AP2 domain	0.032862	0.00204671	0.0116277	Prymnesiales	None
PF01504	1	44	463	57176	Phosphatidylinositol-4-phosphate 5-Kinase	0.0495153	0.00209207	0.0109798	Zygodiscales	None
PF02825	1	44	463	57176	WWE domain	0.0495153	0.00209207	0.0109798	Zygodiscales	None
PF00450	1	61	270	57176	Serine carboxypeptidase	0.0338722	0.00209729	0.0120296	Prymnesiales	Peptidase
PF04072	1	46	258	57176	Leucine carboxyl methyltransferase	0.0184245	0.0021106	0.00930156	Haptophyta	None
PF09336	1	36	122	57176	Vps4 C terminal oligomerisation domain	0.00271297	0.00212696	0.00925774	Phaeocystales	None
PF00067	1	62	270	57176	Cytochrome P450	0.0348944	0.00214802	0.0124395	Prymnesiales	None
PF01263	1	38	167	57176	Aldose 1-epimerase	0.0055638	0.00216009	0.0246137	E_huxleyi	None
PF00121	1	45	463	57176	Triosephosphate isomerase	0.0515477	0.00216843	0.0113879	Zygodiscales	None
PF18590	1	36	120	57176	Immune Mapped Protein 2 (IMP2) N-terminal domain	0.00262647	0.00222214	0.00994797	Calcihaptophycidae	None
PF03235	1	16	801	57176	Protein of unknown function DUF262	0.0206542	0.00222223	0.00822852	Gephyrocapsa	DUF
PF02129	1	16	801	57176	X-Pro dipeptidyl-peptidase (S15 family)	0.0206542	0.00222223	0.00822852	Gephyrocapsa	Peptidase
PF05206	1	16	801	57176	Methyltransferase TRM13	0.0206542	0.00222223	0.00822852	Gephyrocapsa	None
PF08534	1	16	801	57176	Redoxin	0.0206542	0.00222223	0.00822852	Gephyrocapsa	None
PF03009	1	16	801	57176	Glycerophosphoryl diester phosphodiesterase family	0.0206542	0.00222223	0.00822852	Gephyrocapsa	None
PF02698	1	16	801	57176	DUF218 domain	0.0206542	0.00222223	0.00822852	Gephyrocapsa	DUF
PF04072	1	46	463	57176	Leucine carboxyl methyltransferase	0.0536096	0.00224536	0.0118002	Zygodiscales	None
PF02836	1	47	463	57176	Glycosyl hydrolases family 2, TIM barrel domain	0.0557002	0.00231281	0.0122169	Zygodiscales	CAZy
PF02656	1	49	258	57176	Domain of unknown function (DUF202)	0.0207506	0.00235178	0.010292	Haptophyta	DUF
PF00098	1	66	270	57176	Zinc knuckle	0.0391007	0.00237928	0.0141607	Prymnesiales	Zinc
PF00806	1	17	801	57176	Pumilio-family RNA binding repeat	0.0231936	0.00240568	0.00908803	Gephyrocapsa	DNA and RNA metabolism
PF02055	1	17	801	57176	Glycosyl hydrolase family 30 TIM-barrel domain	0.0231936	0.00240568	0.00908803	Gephyrocapsa	CAZy
PF10509	1	17	801	57176	Galactokinase galactose-binding signature	0.0231936	0.00240568	0.00908803	Gephyrocapsa	CAZy
PF01429	1	17	801	57176	Methyl-CpG binding domain	0.0231936	0.00240568	0.00908803	Gephyrocapsa	None
PF04511	1	17	801	57176	Der1-like family	0.0231936	0.00240568	0.00908803	Gephyrocapsa	None
PF01457	1	17	801	57176	Leishmanolysin	0.0231936	0.00240568	0.00908803	Gephyrocapsa	None
PF12678	1	17	801	57176	RING-H2 zinc finger domain	0.0231936	0.00240568	0.00908803	Gephyrocapsa	Zinc
PF01471	1	17	801	57176	Putative peptidoglycan binding domain	0.0231936	0.00240568	0.00908803	Gephyrocapsa	None
PF01042	1	17	801	57176	Endoribonuclease L-PSP	0.0231936	0.00240568	0.00908803	Gephyrocapsa	None
PF00326	1	67	270	57176	Prolyl oligopeptidase family	0.0401809	0.00243104	0.0146116	Prymnesiales	Peptidase
PF13475	1	38	120	57176	Domain of unknown function (DUF4116)	0.00292279	0.00243163	0.0110009	Calcihaptophycidae	DUF
PF01189	1	49	463	57176	16S rRNA methyltransferase RsmB/F	0.0599656	0.00243739	0.0130632	Zygodiscales	DNA and RNA metabolism
PF00111	1	49	463	57176	2Fe-2S iron-sulfur cluster binding domain	0.0599656	0.00243739	0.0130632	Zygodiscales	Sulfur
PF02656	1	49	463	57176	Domain of unknown function (DUF202)	0.0599656	0.00243739	0.0130632	Zygodiscales	DUF
PF01485	1	39	122	57176	IBR domain, a half RING-finger domain	0.00317767	0.0024468	0.0105771	Phaeocystales	None
PF00089	1	68	270	57176	Trypsin	0.0412724	0.00246887	0.0150709	Prymnesiales	None
PF12937	1	68	270	57176	F-box-like	0.0412724	0.00246887	0.0150709	Prymnesiales	None
PF09273	1	52	258	57176	Rubisco LSMT substrate-binding	0.0231922	0.0025472	0.0113185	Haptophyta	None
PF00447	1	52	258	57176	HSF-type DNA-binding	0.0231922	0.0025472	0.0113185	Haptophyta	DNA and RNA metabolism
PF01925	1	52	258	57176	Sulfite exporter TauE/SafE	0.0231922	0.0025472	0.0113185	Haptophyta	Solute transport
PF02008	1	70	270	57176	CXXC zinc finger domain	0.0434885	0.00257237	0.0160147	Prymnesiales	Zinc
PF04303	1	18	801	57176	PrpF protein	0.025854	0.00259753	0.0099846	Gephyrocapsa	None
PF01833	1	18	801	57176	IPT/TIG domain	0.025854	0.00259753	0.0099846	Gephyrocapsa	None
PF04403	1	18	801	57176	Paraquat-inducible protein A	0.025854	0.00259753	0.0099846	Gephyrocapsa	None
PF01645	1	18	801	57176	Conserved region in glutamate synthase	0.025854	0.00259753	0.0099846	Gephyrocapsa	None
PF01761	1	18	801	57176	3-dehydroquinate synthase	0.025854	0.00259753	0.0099846	Gephyrocapsa	None
PF00072	1	41	122	57176	Response regulator receiver domain	0.00350668	0.00265276	0.0114918	Phaeocystales	None
PF09273	1	52	463	57176	Rubisco LSMT substrate-binding	0.0665649	0.00268299	0.0143651	Zygodiscales	None
PF08242	1	41	120	57176	Methyltransferase domain	0.00339525	0.00273359	0.0126828	Calcihaptophycidae	None
PF00787	1	55	258	57176	PX domain	0.0257456	0.00277051	0.012381	Haptophyta	None
PF03069	1	19	801	57176	Acetamidase/Formamidase family	0.0286315	0.00281768	0.0109185	Gephyrocapsa	None
PF13911	1	19	801	57176	AhpC/TSA antioxidant enzyme	0.0286315	0.00281768	0.0109185	Gephyrocapsa	None
PF03222	1	19	801	57176	Tryptophan/tyrosine permease family	0.0286315	0.00281768	0.0109185	Gephyrocapsa	Solute transport
PF17830	1	19	801	57176	STI1 domain	0.0286315	0.00281768	0.0109185	Gephyrocapsa	None
PF08238	1	42	120	57176	Sel1 repeat	0.00356014	0.00282084	0.0132709	Calcihaptophycidae	None
PF00575	1	54	463	57176	S1 RNA binding domain	0.0710921	0.00285353	0.0152553	Zygodiscales	DNA and RNA metabolism
PF07717	1	43	122	57176	Oligonucleotide/oligosaccharide-binding (OB)-fold	0.0038509	0.00286293	0.0124345	Phaeocystales	None
PF07496	1	75	270	57176	CW-type Zinc Finger	0.0492163	0.002879	0.0185238	Prymnesiales	Zinc
PF07534	1	44	122	57176	TLD	0.00402867	0.00289526	0.0129162	Phaeocystales	None
PF01504	1	44	122	57176	Phosphatidylinositol-4-phosphate 5-Kinase	0.00402867	0.00289526	0.0129162	Phaeocystales	None
PF00566	1	55	463	57176	Rab-GTPase-TBC domain	0.0733923	0.00289756	0.0157072	Zygodiscales	None
PF11913	1	55	463	57176	Protein of unknown function (DUF3431)	0.0733923	0.00289756	0.0157072	Zygodiscales	DUF
PF13193	1	55	463	57176	AMP-binding enzyme C-terminal domain	0.0733923	0.00289756	0.0157072	Zygodiscales	None
PF00297	1	45	122	57176	Ribosomal protein L3	0.00421019	0.00297611	0.013405	Phaeocystales	None
PF14497	1	56	463	57176	Glutathione S-transferase, C-terminal domain	0.0757162	0.00297711	0.0161637	Zygodiscales	Sulfur
PF01156	1	20	801	57176	Inosine-uridine preferring nucleoside hydrolase	0.0315223	0.00299979	0.0118902	Gephyrocapsa	None
PF00612	1	20	801	57176	IQ calmodulin-binding motif	0.0315223	0.00299979	0.0118902	Gephyrocapsa	Ca binding
PF04130	1	20	801	57176	Gamma tubulin complex component C-terminal	0.0315223	0.00299979	0.0118902	Gephyrocapsa	Cytoskeleton
PF10520	1	20	801	57176	B domain of TMEM189, localisation domain	0.0315223	0.00299979	0.0118902	Gephyrocapsa	None
PF04232	1	20	801	57176	Stage V sporulation protein S (SpoVS)	0.0315223	0.00299979	0.0118902	Gephyrocapsa	None
PF03283	1	20	801	57176	Pectinacetylesterase	0.0315223	0.00299979	0.0118902	Gephyrocapsa	CAZy
PF03060	1	20	801	57176	Nitronate monooxygenase	0.0315223	0.00299979	0.0118902	Gephyrocapsa	None
PF04616	1	20	801	57176	Glycosyl hydrolases family 43	0.0315223	0.00299979	0.0118902	Gephyrocapsa	CAZy
PF00837	1	20	801	57176	Iodothyronine deiodinase	0.0315223	0.00299979	0.0118902	Gephyrocapsa	None
PF00117	1	58	258	57176	Glutamine amidotransferase class-I	0.0284074	0.00302639	0.01348	Haptophyta	None
PF01554	1	78	270	57176	MatE	0.0527765	0.00305352	0.0201339	Prymnesiales	None
PF01408	1	57	463	57176	Oxidoreductase family, NAD-binding Rossmann fold	0.0780632	0.00305691	0.0166249	Zygodiscales	None
PF09409	1	58	463	57176	PUB domain	0.0804329	0.00312431	0.0170909	Zygodiscales	None
PF01565	1	60	258	57176	FAD binding domain	0.0302405	0.00312784	0.0142332	Haptophyta	None
PF00646	1	60	258	57176	F-box domain	0.0302405	0.00312784	0.0142332	Haptophyta	None
PF00847	1	60	258	57176	AP2 domain	0.0302405	0.00312784	0.0142332	Haptophyta	None
PF13532	1	45	120	57176	2OG-Fe(II) oxygenase superfamily	0.00407678	0.00313081	0.0151185	Calcihaptophycidae	None
PF13606	1	47	122	57176	Ankyrin repeat	0.00458442	0.00313777	0.0144038	Phaeocystales	Ankyrin repeats
PF13086	1	59	463	57176	AAA domain	0.0828247	0.00319148	0.0175617	Zygodiscales	Proteases
PF13472	1	59	463	57176	GDSL-like Lipase/Acylhydrolase family	0.0828247	0.00319148	0.0175617	Zygodiscales	None
PF01553	1	48	122	57176	Acyltransferase	0.0047771	0.00321856	0.0149138	Phaeocystales	None
PF03382	1	21	801	57176	Mycoplasma protein of unknown function, DUF285	0.0345228	0.00322153	0.0128998	Gephyrocapsa	DUF
PF00282	1	21	801	57176	Pyridoxal-dependent decarboxylase conserved domain	0.0345228	0.00322153	0.0128998	Gephyrocapsa	None
PF09229	1	21	801	57176	Activator of Hsp90 ATPase, N-terminal	0.0345228	0.00322153	0.0128998	Gephyrocapsa	Chaperones
PF02263	1	21	801	57176	Guanylate-binding protein, N-terminal domain	0.0345228	0.00322153	0.0128998	Gephyrocapsa	None
PF00860	1	21	801	57176	Permease family	0.0345228	0.00322153	0.0128998	Gephyrocapsa	None
PF05219	1	21	801	57176	DREV methyltransferase	0.0345228	0.00322153	0.0128998	Gephyrocapsa	None
PF07727	1	60	463	57176	Reverse transcriptase (RNA-dependent DNA polymerase)	0.0852381	0.00323275	0.0180375	Zygodiscales	DNA and RNA metabolism
PF02219	1	60	463	57176	Methylenetetrahydrofolate reductase	0.0852381	0.00323275	0.0180375	Zygodiscales	None
PF00646	1	60	463	57176	F-box domain	0.0852381	0.00323275	0.0180375	Zygodiscales	None
PF01565	1	60	463	57176	FAD binding domain	0.0852381	0.00323275	0.0180375	Zygodiscales	None
PF08718	1	61	463	57176	Glycolipid transfer protein (GLTP)	0.0876726	0.00331204	0.0185183	Zygodiscales	CAZy
PF00685	1	83	270	57176	Sulfotransferase domain	0.0589057	0.00337129	0.0229957	Prymnesiales	Sulfur
PF00067	1	62	463	57176	Cytochrome P450	0.0901277	0.00339149	0.0190043	Zygodiscales	None
PF00412	1	22	801	57176	LIM domain	0.0376292	0.00344453	0.0139476	Gephyrocapsa	None
PF14833	1	22	801	57176	NAD-binding of NADP-dependent 3-hydroxyisobutyrate dehydrogenase	0.0376292	0.00344453	0.0139476	Gephyrocapsa	None
PF03992	1	22	801	57176	Antibiotic biosynthesis monooxygenase	0.0376292	0.00344453	0.0139476	Gephyrocapsa	None
PF00201	1	22	801	57176	UDP-glucoronosyl and UDP-glucosyl transferase	0.0376292	0.00344453	0.0139476	Gephyrocapsa	CAZy
PF01436	1	64	258	57176	NHL repeat	0.0340429	0.00348728	0.0157895	Haptophyta	None
PF04969	1	85	270	57176	CS domain	0.0614231	0.0034918	0.0242039	Prymnesiales	None
PF00134	1	86	270	57176	Cyclin, N-terminal domain	0.0626954	0.00353093	0.0248218	Prymnesiales	None
PF04408	1	64	463	57176	Helicase associated domain (HA2)	0.0950977	0.00355077	0.0199918	Zygodiscales	None
PF01436	1	64	463	57176	NHL repeat	0.0950977	0.00355077	0.0199918	Zygodiscales	None
PF00127	1	65	258	57176	Copper binding proteins, plastocyanin/azurin family	0.0350212	0.00355333	0.0161892	Haptophyta	None
PF02493	1	87	270	57176	MORN repeat	0.0639766	0.00358402	0.025449	Prymnesiales	None
PF00098	1	66	258	57176	Zinc knuckle	0.0360103	0.00361205	0.0165931	Haptophyta	Zinc
PF00097	1	65	463	57176	Zinc finger, C3HC4 type (RING finger)	0.0976116	0.0036166	0.0204937	Zygodiscales	Zinc
PF00127	1	65	463	57176	Copper binding proteins, plastocyanin/azurin family	0.0976116	0.0036166	0.0204937	Zygodiscales	None
PF00777	1	67	258	57176	Glycosyltransferase family 29 (sialyltransferase)	0.0370102	0.00362451	0.0170014	Haptophyta	CAZy
PF01925	1	52	122	57176	Sulfite exporter TauE/SafE	0.00558451	0.00364853	0.0170258	Phaeocystales	Solute transport
PF00089	1	68	258	57176	Trypsin	0.0380206	0.00364913	0.017414	Haptophyta	None
PF12937	1	68	258	57176	F-box-like	0.0380206	0.00364913	0.017414	Haptophyta	None
PF00514	1	89	270	57176	Armadillo/beta-catenin-like repeat	0.0665654	0.00367078	0.0267313	Prymnesiales	None
PF05653	1	89	270	57176	Magnesium transporter NIPA	0.0665654	0.00367078	0.0267313	Prymnesiales	Ion transport
PF01061	1	89	270	57176	ABC-2 type transporter	0.0665654	0.00367078	0.0267313	Prymnesiales	Solute transport
PF13405	1	23	801	57176	EF-hand domain	0.040838	0.00367985	0.0150337	Gephyrocapsa	Ca binding
PF02737	1	23	801	57176	3-hydroxyacyl-CoA dehydrogenase, NAD binding domain	0.040838	0.00367985	0.0150337	Gephyrocapsa	None
PF00137	1	69	258	57176	ATP synthase subunit C	0.0390415	0.00369304	0.0178309	Haptophyta	None
PF00046	1	66	463	57176	Homeodomain	0.100144	0.00369622	0.0210009	Zygodiscales	None
PF00535	1	53	122	57176	Glycosyl transferase family 2	0.00579545	0.00372984	0.0175721	Phaeocystales	CAZy
PF00326	1	67	463	57176	Prolyl oligopeptidase family	0.102695	0.0037759	0.0215138	Zygodiscales	Peptidase
PF04116	1	92	270	57176	Fatty acid hydroxylase superfamily	0.0705127	0.00382863	0.0287251	Prymnesiales	None
PF01593	1	92	270	57176	Flavin containing amine oxidoreductase	0.0705127	0.00382863	0.0287251	Prymnesiales	None
PF00089	1	68	463	57176	Trypsin	0.105264	0.00384102	0.0220323	Zygodiscales	None
PF00307	1	71	258	57176	Calponin homology (CH) domain	0.0411143	0.00384221	0.0186782	Haptophyta	None
PF01566	1	24	801	57176	Natural resistance-associated macrophage protein	0.0441458	0.00384571	0.0161581	Gephyrocapsa	None
PF01588	1	24	801	57176	Putative tRNA binding domain	0.0441458	0.00384571	0.0161581	Gephyrocapsa	DNA and RNA metabolism
PF00667	1	24	801	57176	FAD binding domain	0.0441458	0.00384571	0.0161581	Gephyrocapsa	None
PF17784	1	24	801	57176	Sulfotransferase domain	0.0441458	0.00384571	0.0161581	Gephyrocapsa	Sulfur
PF05773	1	24	801	57176	RWD domain	0.0441458	0.00384571	0.0161581	Gephyrocapsa	None
PF08449	1	69	463	57176	UAA transporter family	0.107849	0.00392052	0.0225566	Zygodiscales	Solute transport
PF01494	1	94	270	57176	FAD binding domain	0.0731857	0.00393343	0.0301017	Prymnesiales	None
PF04755	1	73	258	57176	PAP_fibrillin	0.0432277	0.00393613	0.0195433	Haptophyta	None
PF13812	1	70	463	57176	Pentatricopeptide repeat domain	0.110452	0.00400004	0.0230867	Zygodiscales	None
PF03364	1	25	801	57176	Polyketide cyclase / dehydrase and lipid transport	0.0475492	0.00406845	0.0173211	Gephyrocapsa	Solute transport
PF04851	1	25	801	57176	Type III restriction enzyme, res subunit	0.0475492	0.00406845	0.0173211	Gephyrocapsa	None
PF02517	1	25	801	57176	CPBP intramembrane metalloprotease	0.0475492	0.00406845	0.0173211	Gephyrocapsa	Proteases
PF04193	1	25	801	57176	PQ loop repeat	0.0475492	0.00406845	0.0173211	Gephyrocapsa	None
PF00962	1	25	801	57176	Adenosine/AMP deaminase	0.0475492	0.00406845	0.0173211	Gephyrocapsa	None
PF00307	1	71	463	57176	Calponin homology (CH) domain	0.113071	0.00407956	0.0236229	Zygodiscales	None
PF17820	1	97	270	57176	PDZ domain	0.0772555	0.00413119	0.0322383	Prymnesiales	None
PF00787	1	55	167	57176	PX domain	0.0113781	0.00417648	0.0513009	E_huxleyi	None
PF08373	1	76	258	57176	RAP domain	0.0464719	0.00419567	0.0208749	Haptophyta	None
PF07859	1	73	463	57176	alpha/beta hydrolase fold	0.118357	0.00422282	0.0247137	Zygodiscales	None
PF01535	1	73	463	57176	PPR repeat	0.118357	0.00422282	0.0247137	Zygodiscales	None
PF04755	1	73	463	57176	PAP_fibrillin	0.118357	0.00422282	0.0247137	Zygodiscales	None
PF03959	1	56	167	57176	Serine hydrolase (FSH1)	0.0117771	0.00422555	0.0531734	E_huxleyi	None
PF00595	1	57	122	57176	PDZ domain	0.00667513	0.0042328	0.0198325	Phaeocystales	None
PF00698	1	58	122	57176	Acyl transferase domain	0.00690394	0.00425281	0.0204168	Phaeocystales	None
PF09409	1	58	122	57176	PUB domain	0.00690394	0.00425281	0.0204168	Phaeocystales	None
PF01217	1	77	258	57176	Clathrin adaptor complex small chain	0.0475726	0.00425896	0.021328	Haptophyta	Vesicular transport
PF00264	1	26	801	57176	Common central domain of tyrosinase	0.0510448	0.0042674	0.0185225	Gephyrocapsa	None
PF03031	1	26	801	57176	NLI interacting factor-like phosphatase	0.0510448	0.0042674	0.0185225	Gephyrocapsa	None
PF00043	1	26	801	57176	Glutathione S-transferase, C-terminal domain	0.0510448	0.0042674	0.0185225	Gephyrocapsa	Sulfur
PF07944	1	26	801	57176	Beta-L-arabinofuranosidase, GH127	0.0510448	0.0042674	0.0185225	Gephyrocapsa	CAZy
PF00443	1	100	270	57176	Ubiquitin carboxyl-terminal hydrolase	0.0813948	0.00433067	0.0344619	Prymnesiales	None
PF00378	1	55	120	57176	Enoyl-CoA hydratase/isomerase	0.00603218	0.00436393	0.0222022	Calcihaptophycidae	None
PF11913	1	55	120	57176	Protein of unknown function (DUF3431)	0.00603218	0.00436393	0.0222022	Calcihaptophycidae	DUF
PF00439	1	75	463	57176	Bromodomain	0.123703	0.00436506	0.0258296	Zygodiscales	None
PF00536	1	60	122	57176	SAM domain (Sterile alpha motif)	0.00737212	0.00441506	0.0216089	Phaeocystales	None
PF00899	1	60	122	57176	ThiF family	0.00737212	0.00441506	0.0216089	Phaeocystales	Vitamine metabolism
PF01762	1	79	258	57176	Galactosyltransferase	0.0498024	0.00442142	0.0222481	Haptophyta	CAZy
PF01055	1	27	801	57176	Glycosyl hydrolases family 31	0.0546295	0.0045265	0.0197623	Gephyrocapsa	CAZy
PF01063	1	27	801	57176	Amino-transferase class IV	0.0546295	0.0045265	0.0197623	Gephyrocapsa	None
PF01467	1	27	801	57176	Cytidylyltransferase-like	0.0546295	0.0045265	0.0197623	Gephyrocapsa	None
PF13460	1	81	258	57176	NAD(P)H-binding	0.0520693	0.00458447	0.023187	Haptophyta	None
PF00595	1	57	120	57176	PDZ domain	0.0064654	0.00461051	0.0237947	Calcihaptophycidae	None
PF14765	1	82	258	57176	Polyketide synthase dehydratase	0.0532164	0.00464706	0.0236636	Haptophyta	None
PF04777	1	28	801	57176	Erv1 / Alr family	0.0582999	0.0046957	0.0210402	Gephyrocapsa	None
PF00903	1	28	801	57176	Glyoxalase/Bleomycin resistance protein/Dioxygenase superfamily	0.0582999	0.0046957	0.0210402	Gephyrocapsa	None
PF00689	1	28	801	57176	Cation transporting ATPase, C-terminus	0.0582999	0.0046957	0.0210402	Gephyrocapsa	Ion transport
PF07885	1	28	801	57176	Ion channel	0.0582999	0.0046957	0.0210402	Gephyrocapsa	Ion transport
PF03446	1	28	801	57176	NAD binding domain of 6-phosphogluconate dehydrogenase	0.0582999	0.0046957	0.0210402	Gephyrocapsa	CAZy
PF02181	1	28	801	57176	Formin Homology 2 Domain	0.0582999	0.0046957	0.0210402	Gephyrocapsa	None
PF03092	1	28	801	57176	BT1 family	0.0582999	0.0046957	0.0210402	Gephyrocapsa	None
PF03547	1	28	801	57176	Membrane transport protein	0.0582999	0.0046957	0.0210402	Gephyrocapsa	None
PF03061	1	28	801	57176	Thioesterase superfamily	0.0582999	0.0046957	0.0210402	Gephyrocapsa	None
PF05686	1	79	463	57176	Glycosyl transferase family 90	0.134564	0.00469668	0.0281398	Zygodiscales	CAZy
PF13086	1	59	120	57176	AAA domain	0.00691237	0.00472668	0.0254478	Calcihaptophycidae	Proteases
PF13472	1	59	120	57176	GDSL-like Lipase/Acylhydrolase family	0.00691237	0.00472668	0.0254478	Calcihaptophycidae	None
PF01129	1	59	120	57176	NAD:arginine ADP-ribosyltransferase	0.00691237	0.00472668	0.0254478	Calcihaptophycidae	None
PF00847	1	60	120	57176	AP2 domain	0.00714098	0.00481702	0.0262972	Calcihaptophycidae	None
PF00857	1	85	258	57176	Isochorismatase family	0.056711	0.00487235	0.0251226	Haptophyta	None
PF00505	1	86	258	57176	HMG (high mobility group) box	0.0578932	0.00489497	0.0256186	Haptophyta	None
PF00134	1	86	258	57176	Cyclin, N-terminal domain	0.0578932	0.00489497	0.0256186	Haptophyta	None
PF03781	1	29	801	57176	Sulfatase-modifying factor enzyme 1	0.0620531	0.00490409	0.0223561	Gephyrocapsa	Sulfur
PF17801	1	29	801	57176	Alpha galactosidase C-terminal beta sandwich domain	0.0620531	0.00490409	0.0223561	Gephyrocapsa	CAZy
PF01585	1	29	801	57176	G-patch domain	0.0620531	0.00490409	0.0223561	Gephyrocapsa	None
PF04547	1	29	801	57176	Calcium-activated chloride channel	0.0620531	0.00490409	0.0223561	Gephyrocapsa	Ion transport
PF00305	1	29	801	57176	Lipoxygenase	0.0620531	0.00490409	0.0223561	Gephyrocapsa	None
PF04408	1	64	122	57176	Helicase associated domain (HA2)	0.00835028	0.00493236	0.0240899	Phaeocystales	None
PF00097	1	65	122	57176	Zinc finger, C3HC4 type (RING finger)	0.00860344	0.00494638	0.0247308	Phaeocystales	Zinc
PF13181	1	65	122	57176	Tetratricopeptide repeat	0.00860344	0.00494638	0.0247308	Phaeocystales	None
PF13426	1	66	122	57176	PAS domain	0.00886001	0.00502687	0.0253803	Phaeocystales	None
PF09851	1	30	801	57176	Short C-terminal domain	0.0658859	0.00512076	0.0237097	Gephyrocapsa	None
PF03006	1	30	801	57176	Haemolysin-III related	0.0658859	0.00512076	0.0237097	Gephyrocapsa	None
PF00514	1	89	258	57176	Armadillo/beta-catenin-like repeat	0.061491	0.00515823	0.0271366	Haptophyta	None
PF04488	1	92	258	57176	Glycosyltransferase sugar-binding region containing DXD motif	0.0651629	0.00529934	0.0286996	Haptophyta	CAZy
PF04116	1	92	258	57176	Fatty acid hydroxylase superfamily	0.0651629	0.00529934	0.0286996	Haptophyta	None
PF00644	1	92	258	57176	Poly(ADP-ribose) polymerase catalytic domain	0.0651629	0.00529934	0.0286996	Haptophyta	None
PF00134	1	86	463	57176	Cyclin, N-terminal domain	0.154045	0.00529982	0.0324502	Zygodiscales	None
PF00505	1	86	463	57176	HMG (high mobility group) box	0.154045	0.00529982	0.0324502	Zygodiscales	None
PF01436	1	64	120	57176	NHL repeat	0.00808921	0.00531306	0.0298507	Calcihaptophycidae	None
PF02493	1	87	463	57176	MORN repeat	0.156871	0.00535878	0.0330951	Zygodiscales	None
PF00850	1	87	463	57176	Histone deacetylase domain	0.156871	0.00535878	0.0330951	Zygodiscales	None
PF00025	1	93	258	57176	ADP-ribosylation factor family	0.0664029	0.00535928	0.0292308	Haptophyta	None
PF05577	1	31	801	57176	Serine carboxypeptidase S28	0.0697955	0.0053811	0.0251008	Gephyrocapsa	Peptidase
PF00383	1	31	801	57176	Cytidine and deoxycytidylate deaminase zinc-binding region	0.0697955	0.0053811	0.0251008	Gephyrocapsa	Zinc
PF05653	1	89	463	57176	Magnesium transporter NIPA	0.162553	0.00549441	0.034408	Zygodiscales	Ion transport
PF02518	1	90	463	57176	Histidine kinase-, DNA gyrase B-, and HSP90-like ATPase	0.165407	0.00553027	0.0350759	Zygodiscales	DNA and RNA metabolism
PF13087	1	90	463	57176	AAA domain	0.165407	0.00553027	0.0350759	Zygodiscales	Proteases
PF05641	1	66	120	57176	Agenet domain	0.0085834	0.00556443	0.0317225	Calcihaptophycidae	None
PF04116	1	92	463	57176	Fatty acid hydroxylase superfamily	0.171143	0.00560767	0.0364354	Zygodiscales	None
PF00561	1	92	463	57176	alpha/beta hydrolase fold	0.171143	0.00560767	0.0364354	Zygodiscales	None
PF13649	1	92	463	57176	Methyltransferase domain	0.171143	0.00560767	0.0364354	Zygodiscales	None
PF00063	1	92	463	57176	Myosin head (motor domain)	0.171143	0.00560767	0.0364354	Zygodiscales	Cytoskeleton
PF01593	1	92	463	57176	Flavin containing amine oxidoreductase	0.171143	0.00560767	0.0364354	Zygodiscales	None
PF00307	1	71	122	57176	Calponin homology (CH) domain	0.0101936	0.00563518	0.0287581	Phaeocystales	None
PF00036	1	32	801	57176	EF hand	0.073779	0.00564295	0.026529	Gephyrocapsa	Ca binding
PF00849	1	93	463	57176	RNA pseudouridylate synthase	0.174023	0.00568271	0.037127	Zygodiscales	DNA and RNA metabolism
PF01494	1	94	463	57176	FAD binding domain	0.17691	0.00575749	0.0378265	Zygodiscales	None
PF13833	1	33	801	57176	EF-hand domain pair	0.0778334	0.00584453	0.0279939	Gephyrocapsa	Ca binding
PF00241	1	33	801	57176	Cofilin/tropomyosin-type actin-binding protein	0.0778334	0.00584453	0.0279939	Gephyrocapsa	Cytoskeleton
PF00051	1	33	801	57176	Kringle domain	0.0778334	0.00584453	0.0279939	Gephyrocapsa	None
PF00083	1	122	270	57176	Sugar (and other) transporter	0.113626	0.00595577	0.0534756	Prymnesiales	Solute transport
PF03952	1	97	463	57176	Enolase, N-terminal domain	0.185617	0.00600031	0.0399738	Zygodiscales	None
PF00168	1	101	258	57176	C2 domain	0.0765979	0.00604472	0.0336677	Haptophyta	None
PF02008	1	70	120	57176	CXXC zinc finger domain	0.00961131	0.00607306	0.0356607	Calcihaptophycidae	Zinc
PF13812	1	70	120	57176	Pentatricopeptide repeat domain	0.00961131	0.00607306	0.0356607	Calcihaptophycidae	None
PF03055	1	34	801	57176	Retinal pigment epithelial membrane protein	0.0819561	0.00609066	0.0294953	Gephyrocapsa	None
PF00496	1	34	801	57176	Bacterial extracellular solute-binding proteins, family 5 Middle	0.0819561	0.00609066	0.0294953	Gephyrocapsa	None
PF08547	1	34	801	57176	Complex I intermediate-associated protein 30 (CIA30)	0.0819561	0.00609066	0.0294953	Gephyrocapsa	None
PF03572	1	34	801	57176	Peptidase family S41	0.0819561	0.00609066	0.0294953	Gephyrocapsa	Peptidase
PF00169	1	126	270	57176	PH domain	0.119795	0.00624817	0.0574483	Prymnesiales	None
PF00443	1	100	463	57176	Ubiquitin carboxyl-terminal hydrolase	0.194383	0.00626267	0.0421955	Zygodiscales	None
PF16499	1	35	801	57176	Alpha galactosidase A	0.0861443	0.00638546	0.0310327	Gephyrocapsa	CAZy
PF00520	1	102	463	57176	Ion transport protein	0.200256	0.00643038	0.0437187	Zygodiscales	Ion transport
PF03372	1	106	258	57176	Endonuclease/Exonuclease/phosphatase family	0.083204	0.00651776	0.0366138	Haptophyta	None
PF18590	1	36	801	57176	Immune Mapped Protein 2 (IMP2) N-terminal domain	0.0903954	0.0066663	0.0326058	Gephyrocapsa	None
PF03372	1	106	463	57176	Endonuclease/Exonuclease/phosphatase family	0.212061	0.00678502	0.0468681	Zygodiscales	None
PF00690	1	37	801	57176	Cation transporter/ATPase, N-terminus	0.0947068	0.00693107	0.0342141	Gephyrocapsa	Ion transport
PF02469	1	37	801	57176	Fasciclin domain	0.0947068	0.00693107	0.0342141	Gephyrocapsa	None
PF08544	1	37	801	57176	GHMP kinases C terminal	0.0947068	0.00693107	0.0342141	Gephyrocapsa	None
PF00013	1	109	463	57176	KH domain	0.220959	0.0070249	0.0493214	Zygodiscales	None
PF16363	1	81	122	57176	GDP-mannose 4,6 dehydratase	0.013108	0.00706518	0.0362068	Phaeocystales	CAZy
PF01764	1	113	258	57176	Lipase (class 3)	0.0927302	0.00715871	0.0409695	Haptophyta	None
PF08659	1	114	258	57176	KR domain	0.094116	0.00721343	0.0416142	Haptophyta	None
PF01612	1	38	801	57176	3'-5' exonuclease	0.099076	0.00723247	0.0358572	Gephyrocapsa	None
PF01926	1	112	463	57176	50S ribosome-binding GTPase	0.229886	0.00726079	0.0518538	Zygodiscales	None
PF00293	1	113	463	57176	NUDIX domain	0.232867	0.0072833	0.0527157	Zygodiscales	None
PF01266	1	113	463	57176	FAD dependent oxidoreductase	0.232867	0.0072833	0.0527157	Zygodiscales	None
PF00685	1	83	122	57176	Sulfotransferase domain	0.0137294	0.00730878	0.0378148	Phaeocystales	Sulfur
PF13676	1	116	258	57176	TIR domain	0.0969056	0.00737418	0.0429206	Haptophyta	None
PF13419	1	39	801	57176	Haloacid dehalogenase-like hydrolase	0.103501	0.00744241	0.037535	Gephyrocapsa	None
PF01485	1	39	801	57176	IBR domain, a half RING-finger domain	0.103501	0.00744241	0.037535	Gephyrocapsa	None
PF02146	1	39	801	57176	Sir2 family	0.103501	0.00744241	0.037535	Gephyrocapsa	None
PF14295	1	39	801	57176	PAN domain	0.103501	0.00744241	0.037535	Gephyrocapsa	None
PF03133	1	39	801	57176	Tubulin-tyrosine ligase family	0.103501	0.00744241	0.037535	Gephyrocapsa	Cytoskeleton
PF01753	1	85	122	57176	MYND finger	0.0143635	0.00755306	0.0394642	Phaeocystales	None
PF00957	1	40	801	57176	Synaptobrevin	0.107978	0.00772584	0.039247	Gephyrocapsa	None
PF08241	1	149	270	57176	Methyltransferase domain	0.156681	0.00797558	0.0832837	Prymnesiales	None
PF01363	1	41	801	57176	FYVE zinc finger	0.112506	0.00801007	0.0409931	Gephyrocapsa	Zinc
PF00970	1	41	801	57176	Oxidoreductase FAD-binding domain	0.112506	0.00801007	0.0409931	Gephyrocapsa	None
PF14765	1	82	120	57176	Polyketide synthase dehydratase	0.013003	0.00801329	0.0491057	Calcihaptophycidae	None
PF00083	1	122	463	57176	Sugar (and other) transporter	0.259773	0.00804649	0.0608729	Zygodiscales	Solute transport
PF04117	1	151	270	57176	Mpv17 / PMP22 family	0.159984	0.00810477	0.0857614	Prymnesiales	None
PF00514	1	89	122	57176	Armadillo/beta-catenin-like repeat	0.0156688	0.00814019	0.0428908	Phaeocystales	None
PF04488	1	92	122	57176	Glycosyltransferase sugar-binding region containing DXD motif	0.0166799	0.00817313	0.0455761	Phaeocystales	CAZy
PF13649	1	92	122	57176	Methyltransferase domain	0.0166799	0.00817313	0.0455761	Phaeocystales	None
PF02518	1	90	122	57176	Histidine kinase-, DNA gyrase B-, and HSP90-like ATPase	0.0160028	0.00817313	0.0437747	Phaeocystales	DNA and RNA metabolism
PF01593	1	92	122	57176	Flavin containing amine oxidoreductase	0.0166799	0.00817313	0.0455761	Phaeocystales	None
PF14492	1	92	122	57176	Elongation Factor G, domain III	0.0166799	0.00817313	0.0455761	Phaeocystales	None
PF00632	1	93	122	57176	HECT-domain (ubiquitin-transferase)	0.017023	0.00824752	0.0464937	Phaeocystales	None
PF01151	1	42	801	57176	GNS1/SUR4 family	0.117082	0.00825437	0.0427728	Gephyrocapsa	None
PF00834	1	42	801	57176	Ribulose-phosphate 3 epimerase family	0.117082	0.00825437	0.0427728	Gephyrocapsa	None
PF01625	1	42	801	57176	Peptide methionine sulfoxide reductase	0.117082	0.00825437	0.0427728	Gephyrocapsa	Sulfur
PF00135	1	42	801	57176	Carboxylesterase family	0.117082	0.00825437	0.0427728	Gephyrocapsa	None
PF00294	1	94	122	57176	pfkB family carbohydrate kinase	0.0173691	0.0083217	0.0474228	Phaeocystales	None
PF00112	1	43	801	57176	Papain family cysteine protease	0.121705	0.00851777	0.0445859	Gephyrocapsa	Proteases
PF02460	1	43	801	57176	Patched family	0.121705	0.00851777	0.0445859	Gephyrocapsa	None
PF13344	1	43	801	57176	Haloacid dehalogenase-like hydrolase	0.121705	0.00851777	0.0445859	Gephyrocapsa	None
PF04577	1	96	122	57176	Protein of unknown function (DUF563)	0.0180702	0.00856248	0.0493159	Phaeocystales	DUF
PF00134	1	86	120	57176	Cyclin, N-terminal domain	0.0142332	0.00866443	0.0541578	Calcihaptophycidae	None
PF02493	1	87	120	57176	MORN repeat	0.0145483	0.00874956	0.0554672	Calcihaptophycidae	None
PF02826	1	44	801	57176	D-isomer specific 2-hydroxyacid dehydrogenase, NAD binding domain	0.126371	0.00878042	0.0464321	Gephyrocapsa	None
PF07534	1	44	801	57176	TLD	0.126371	0.00878042	0.0464321	Gephyrocapsa	None
PF00892	1	98	122	57176	EamA-like transporter family	0.0187832	0.00880357	0.0512562	Phaeocystales	Solute transport
PF02142	1	45	801	57176	MGS-like domain	0.131079	0.00906386	0.0483113	Gephyrocapsa	None
PF00168	1	101	122	57176	C2 domain	0.0198746	0.00921493	0.0542573	Phaeocystales	None
PF13087	1	90	120	57176	AAA domain	0.0155117	0.00921788	0.0595081	Calcihaptophycidae	Proteases
PF13855	1	46	801	57176	Leucine rich repeat	0.135827	0.00932507	0.0502233	Gephyrocapsa	None
PF00588	1	46	801	57176	SpoU rRNA Methylase family	0.135827	0.00932507	0.0502233	Gephyrocapsa	DNA and RNA metabolism
PF19055	1	46	801	57176	ABC-2 type transporter	0.135827	0.00932507	0.0502233	Gephyrocapsa	Solute transport
PF00664	1	135	258	57176	ABC transporter transmembrane region	0.124481	0.00933919	0.0565007	Haptophyta	Solute transport
PF04116	1	92	120	57176	Fatty acid hydroxylase superfamily	0.0161687	0.0093849	0.0622973	Calcihaptophycidae	None
PF00561	1	92	120	57176	alpha/beta hydrolase fold	0.0161687	0.0093849	0.0622973	Calcihaptophycidae	None
PF00025	1	93	120	57176	ADP-ribosylation factor family	0.0165017	0.00946806	0.0637209	Calcihaptophycidae	None
PF13606	1	47	801	57176	Ankyrin repeat	0.140612	0.00956253	0.052168	Gephyrocapsa	Ankyrin repeats
PF01507	1	47	801	57176	Phosphoadenosine phosphosulfate reductase family	0.140612	0.00956253	0.052168	Gephyrocapsa	Sulfur
PF04142	1	142	463	57176	Nucleotide-sugar transporter	0.319475	0.0098012	0.081548	Zygodiscales	NST
PF01553	1	48	801	57176	Acyltransferase	0.145433	0.00980449	0.0541451	Gephyrocapsa	None
PF03372	1	106	122	57176	Endonuclease/Exonuclease/phosphatase family	0.0217511	0.00997772	0.0595083	Phaeocystales	None
PF02492	1	145	463	57176	CobW/HypB/UreG, nucleotide-binding domain	0.328354	0.0100416	0.0849392	Zygodiscales	None
PF13621	1	146	463	57176	Cupin-like domain	0.331307	0.0100999	0.0860855	Zygodiscales	None
PF02656	1	49	801	57176	Domain of unknown function (DUF202)	0.150288	0.0101014	0.0561546	Gephyrocapsa	DUF
PF02492	1	145	258	57176	CobW/HypB/UreG, nucleotide-binding domain	0.139665	0.0103036	0.0645338	Haptophyta	None
PF00481	1	146	258	57176	Protein phosphatase 2C	0.141205	0.0103036	0.065372	Haptophyta	None
PF01145	1	146	258	57176	SPFH domain / Band 7 family	0.141205	0.0103036	0.065372	Haptophyta	None
PF13306	1	98	120	57176	BspA type Leucine rich repeat region (6 copies)	0.01821	0.0103295	0.0711324	Calcihaptophycidae	None
PF04117	1	151	463	57176	Mpv17 / PMP22 family	0.346013	0.0105149	0.0919332	Zygodiscales	None
PF00155	1	152	463	57176	Aminotransferase class I and II	0.348942	0.0105706	0.0931253	Zygodiscales	None
PF08240	1	51	801	57176	Alcohol dehydrogenase GroES-like domain	0.160091	0.0106921	0.0602701	Gephyrocapsa	None
PF04117	1	151	258	57176	Mpv17 / PMP22 family	0.148958	0.0107225	0.0696603	Haptophyta	None
PF05050	1	151	258	57176	Methyltransferase FkbM domain	0.148958	0.0107225	0.0696603	Haptophyta	None
PF00168	1	101	120	57176	C2 domain	0.0192694	0.0108076	0.0758178	Calcihaptophycidae	None
PF09273	1	52	801	57176	Rubisco LSMT substrate-binding	0.165036	0.0109146	0.0623761	Gephyrocapsa	None
PF05118	1	52	801	57176	Aspartyl/Asparaginyl beta-hydroxylase	0.165036	0.0109146	0.0623761	Gephyrocapsa	None
PF00999	1	52	801	57176	Sodium/hydrogen exchanger family	0.165036	0.0109146	0.0623761	Gephyrocapsa	None
PF07683	1	157	463	57176	Cobalamin synthesis protein cobW C-terminal domain	0.363518	0.0109776	0.0991935	Zygodiscales	Vitamine metabolism
PF01266	1	113	122	57176	FAD dependent oxidoreductase	0.0244964	0.0111187	0.0674058	Phaeocystales	None
PF07683	1	157	258	57176	Cobalamin synthesis protein cobW C-terminal domain	0.158372	0.0113236	0.0750232	Haptophyta	Vitamine metabolism
PF04515	1	54	801	57176	Plasma-membrane choline transporter	0.175003	0.0114946	0.0666836	Gephyrocapsa	Solute transport
PF00575	1	54	801	57176	S1 RNA binding domain	0.175003	0.0114946	0.0666836	Gephyrocapsa	DNA and RNA metabolism
PF03764	1	117	122	57176	Elongation factor G, domain IV	0.0261253	0.0117346	0.0722186	Phaeocystales	None
PF00787	1	55	801	57176	PX domain	0.180022	0.011744	0.0688849	Gephyrocapsa	None
PF00378	1	55	801	57176	Enoyl-CoA hydratase/isomerase	0.180022	0.011744	0.0688849	Gephyrocapsa	None
PF13193	1	55	801	57176	AMP-binding enzyme C-terminal domain	0.180022	0.011744	0.0688849	Gephyrocapsa	None
PF00291	1	118	122	57176	Pyridoxal-phosphate dependent enzyme	0.0265393	0.0117976	0.073457	Phaeocystales	None
PF03016	1	164	258	57176	Exostosin family	0.169489	0.0120377	0.0815862	Haptophyta	None
PF14497	1	56	801	57176	Glutathione S-transferase, C-terminal domain	0.185062	0.0120456	0.0711177	Gephyrocapsa	Sulfur
PF01370	1	121	122	57176	NAD dependent epimerase/dehydratase family	0.0277971	0.0122307	0.0772585	Phaeocystales	None
PF00132	1	57	801	57176	Bacterial transferase hexapeptide (six repeats)	0.190122	0.0122917	0.0733818	Gephyrocapsa	None
PF07970	1	57	801	57176	Endoplasmic reticulum vesicle transporter	0.190122	0.0122917	0.0733818	Gephyrocapsa	Vesicular transport
PF00642	1	109	120	57176	Zinc finger C-x8-C-x5-C-x3-H type (and similar)	0.0222174	0.0123226	0.0892064	Calcihaptophycidae	Zinc
PF09409	1	58	801	57176	PUB domain	0.195201	0.0125637	0.075677	Gephyrocapsa	None
PF00059	1	58	801	57176	Lectin C-type domain	0.195201	0.0125637	0.075677	Gephyrocapsa	None
PF01529	1	111	120	57176	DHHC palmitoyltransferase	0.0229818	0.0126065	0.09276	Calcihaptophycidae	None
PF00027	1	112	120	57176	Cyclic nucleotide-binding domain	0.023368	0.012679	0.094568	Calcihaptophycidae	None
PF01129	1	59	801	57176	NAD:arginine ADP-ribosyltransferase	0.200296	0.0127213	0.0780031	Gephyrocapsa	None
PF01062	1	172	258	57176	Bestrophin, RFP-TM, chloride channel	0.182349	0.0127806	0.0895021	Haptophyta	None
PF00884	1	173	258	57176	Sulfatase	0.183967	0.0128097	0.0905235	Haptophyta	Sulfur
PF00248	1	175	258	57176	Aldo/keto reductase family	0.187208	0.0128673	0.0925876	Haptophyta	None
PF07699	1	175	258	57176	Putative ephrin-receptor like	0.187208	0.0128673	0.0925876	Haptophyta	None
PF01565	1	60	801	57176	FAD binding domain	0.205407	0.0129038	0.0803599	Gephyrocapsa	None
PF01545	1	60	801	57176	Cation efflux family	0.205407	0.0129038	0.0803599	Gephyrocapsa	None
PF02219	1	60	801	57176	Methylenetetrahydrofolate reductase	0.205407	0.0129038	0.0803599	Gephyrocapsa	None
PF08659	1	114	120	57176	KR domain	0.0241484	0.0129616	0.0982468	Calcihaptophycidae	None
PF08718	1	61	801	57176	Glycolipid transfer protein (GLTP)	0.210531	0.0131683	0.0827471	Gephyrocapsa	CAZy
PF00450	1	61	801	57176	Serine carboxypeptidase	0.210531	0.0131683	0.0827471	Gephyrocapsa	Peptidase
PF00176	1	180	258	57176	SNF2 family N-terminal domain	0.195346	0.0133405	0.0978745	Haptophyta	None
PF04408	1	64	801	57176	Helicase associated domain (HA2)	0.225975	0.0140429	0.0900871	Gephyrocapsa	None
PF13181	1	65	801	57176	Tetratricopeptide repeat	0.231142	0.0143024	0.0925918	Gephyrocapsa	None
PF00289	1	134	122	57176	Biotin carboxylase, N-terminal domain	0.0335156	0.0145979	0.095293	Phaeocystales	None
PF03176	1	67	801	57176	MMPL family	0.241496	0.0148475	0.0976849	Gephyrocapsa	None
