# Supplementary material for: A joint proteomic and genomic investigation provides insights into the mechanism of calcification in coccolithophores
Source: Nat Commun. 2023 Jun 23;14:3749. doi: 10.1038/s41467-023-39336-1 (PMC10290126; doi:10.1038/s41467-023-39336-1)
Supplement: Supplementary file 11 — Source Data [file 41467_2023_39336_MOESM11_ESM.zip]

Archive with 2 entries (2 files):
- Source data file for Figure 5c.xlsx
- Source data file for Supplementary figure 10.xlsx
