# Supplementary material for: A joint proteomic and genomic investigation provides insights into the mechanism of calcification in coccolithophores
Source: Nat Commun. 2023 Jun 23;14:3749. doi: 10.1038/s41467-023-39336-1 (PMC10290126; doi:10.1038/s41467-023-39336-1)
Supplement: Supplementary file 11 — Source Data [file 41467_2023_39336_MOESM11_ESM.zip › Source data file for Figure 5c.xlsx]

## Sheet: Tabelle1
EDTA	SDS	Fraction	Replicate 1	Replicate 2	Replicate 3	mean	st dev
No	No	insoluble	0.254133	0.29672	0.3155	0.288784	0.0256735
No	No	soluble	0.00188933	0.00212933	0.00290667	0.00230844	0.000434206
No	Yes	insoluble	0.208767	0.255407	0.28625	0.250141	0.0318508
No	Yes	soluble	0.025569	0.0311573	0.04856	0.0350954	0.00979041
Yes	No	insoluble	0.252124	0.29196	0.318333	0.287472	0.0272155
Yes	No	soluble	0.00147667	0.00180133	0.00130833	0.00152878	0.000204612
Yes	Yes	insoluble	0.0036578	0.001063	0.007985	0.00423527	0.00285524
Yes	Yes	soluble	0.252026	0.281914	0.277917	0.270619	0.0132481
