# Supplementary material for: A joint proteomic and genomic investigation provides insights into the mechanism of calcification in coccolithophores
Source: Nat Commun. 2023 Jun 23;14:3749. doi: 10.1038/s41467-023-39336-1 (PMC10290126; doi:10.1038/s41467-023-39336-1)
Supplement: Supplementary file 11 — Source Data [file 41467_2023_39336_MOESM11_ESM.zip › Source data file for Supplementary figure 10.xlsx]

## Sheet: Bar diagram Fig S10
		Ca concentration in mg/L
	fractions	Replicate 1	Replicate 2	Replicate 3	average	stdev.p	confid norm
Bottom of tube	1	0.1561	0.1498	0.1668	0.157567	0.00701728	0.00794065
	2	0.163333	0.109367	0.13597	0.136223	0.0220325	0.0249317
	3	0.0651	0.0602	0.0768	0.0673667	0.00696388	0.00788022
	4	0.03633	0.04277	0.024311	0.0344703	0.00764973	0.00865632
	5	0.0258067	0.0343	0.028955	0.0296872	0.00350583	0.00396715
	6	0.0199967	0.02576	0.0274402	0.024399	0.00318757	0.00360701
	7	0.0171733	0.0191567	0.0195302	0.0186201	0.0010343	0.0011704
	8	0.01393	0.01561	0.016992	0.0155107	0.00125203	0.00141678
	9	0.01344	0.0151667	0.015477	0.0146946	0.000896106	0.00101402
	10	0.0114567	0.01477	0.012598	0.0129416	0.0013743	0.00155514
	11	0.01064	0.0112933	0.01223	0.0113878	0.000652541	0.000738406
	12	0.01211	0.01085	0.012537	0.0118323	0.000716155	0.00081039
Top	13	0.0134867	0.00828333	0.010458	0.0107427	0.00213377	0.00241454
